# Supplementary material for: Identification of Genetic Susceptibility Factors Associated with Canine Gastric Dilatation-Volvulus
Source: Genes (Basel). 2020 Nov 5;11(11):1313. doi: 10.3390/genes11111313 (PMC7694454; doi:10.3390/genes11111313)
Supplement: Supplementary file 1 [file genes-11-01313-s001.zip]

Archive with 2 entries (2 files):
- supplementary figures.docx
- Supplementary_Tables.xlsx
