# Supplementary material for: Identification of Genetic Susceptibility Factors Associated with Canine Gastric Dilatation-Volvulus
Source: Genes (Basel). 2020 Nov 5;11(11):1313. doi: 10.3390/genes11111313 (PMC7694454; doi:10.3390/genes11111313)
Supplement: Supplementary file 1 [file genes-11-01313-s001.zip › Supplementary_Tables.xlsx]

## Sheet: Table S1
Table S1. Informatic Tools, Versions, and Flags
Table S1. Informatic Tools, Versions, and Flags
Platform	Tool	Version	Flags	Flag Purpose and/or Parameters where Applicable	Reference
WES and SNP array	Beagle	5	ne=200	Effective population size	Browning and Browning, 2007
	conformgt	24May2016	match=pos		https://faculty.washington.edu/browning/conform-gt.html
	BWA	0.7.8	-R "${RGTAG}"	RGTAGs consists of the flowcell ID, lane number and the library tag ID specific for every library prep and assay type	http://bio-bwa.sourceforge.net/
			-M
			-t	8
	GATK - Recalibrate	3.3.0	-nct	8	Van der Auwera, Geraldine A et al. “From FastQ data to high confidence variant calls: the Genome Analysis Toolkit best practices pipeline” Current protocols in bioinformatics vol. 43,1110 (2013): 11.10.1-33.
			--disable_indel_quals
			-knownsites	Known SNPs from dbSNP
			-cov	QualityScoreCovariate
			-cov	ReadGroupCovariate
			-cov	CycleCovariate
			-cov	ContextCovariate
	GATK - MarkDups	3.3.0	ASSUME_SORTED	TRUE
			REMOVE_DUPLICATES	FALSE
			MAX_RECORDS_IN_RAM	18000000
			CREATE_INDEX	TRUE
			VALIDATION_STRINGENCY	SILENT
	GATK - RealignerTargetCreator	3.8.0	-nt	16
			--maxIntervalSize	350
			-DBQ	1
	GATK - IndelRealigner	3.3.0	-DBQ	1
			--maxReadsInMemory	5000000
			--maxConsensuses	24
			--maxReadsForConsensuses	80
			--maxReadsForRealignment	12000
			-model	KNOWNS_ONLY
			-known	Known INDELs from dbSNP
	GATK - GenotypeGVCFs	3.8.1.0	--variant
	GATK - HaplotypeCaller	3.8.1.0	-nct	8
			-D	KNOWN
			-mbq	10
	GenomeStudio	2			https://www.illumina.com/techniques/microarrays/array-data-analysis-experimental-design/genomestudio.html
	GEMMA	0.9	-gk	Computing relatedness matrix	Zhou and Stephens, 2012
			-lmm 1	Computing linear mixed model and Wald test for significance
	PENNCNV	1.05	cal_gc_snp.pl	Creating GC model file	Wang et al., 2007
			detect_cnv.pl -hmm -pbf -gcmodel	CNV call
			filter_cnv.pl -numsnps 5	CNV filtering (at least 5 probes length)
			penncnv_to_plink.pl	Conversion to PLINK file
	Picard - MultiMetrics	1.128	PROGRAM	CollectInsertSizeMetrics	https://github.com/broadinstitute/picard
			PROGRAM	CollectlignmentSummaryMetrics
			PROGRAM	QualityScoreDistribution
			PROGRAM	MeanQualityByCycle
			ASSUME_SORTED	TRUE
	PLINK	1.9	--not-chr 0, X	Excluding sex and unmapped SNPs	Purcell et al., 2007
			--list-duplicate-vars	Removing duplicated variants
			--maf 0.05	Excluding variants with MAF < 0.05
			--geno 0.05	Excluding variants with Genotype rate < 95%
			--hwe 0.00001 midp	Excluding variants with HW p < 1.0E-05 in controls
			--mind 0.10	Excluding samples with genotyping rate < 90%
			--indep 100 10 10	Computing number of LD indipendent SNPs
			--pca	Computing SNPs data PCA
			--r2	Computing SNPs LD
			--cnv-make-map	Creating CNV map file
			--mperm 50000 --cnv-test-2sided	CNV association analysis
			--cnv-track	Creating CNV bed output files
	R-BiomartT	2.40.4			https://bioconductor.org/packages/release/bioc/html/biomaRt.html
	SAMtools-mpileup	1.9	-DSS0G		http://www.htslib.org
			-C	50
			-F	0.01
			-vmO	v
	VCFtools	1.017	--remove-indels	Excluding Indels	https://github.com/vcftools/vcftools
			--remove-filtered-all	Including only PASS variants
			--max-alleles 2	Excluding variants with more than 2 alleles
			--minDP 5	Excluding genotypes with Depth < 5
			--minQ 300	Excluding variants with QUALITY < 300
			--minGQ 20	Excluding genotypes with Genotype Quality < 20
			--max-missing 0.95	Excluding variants with genotype rate < 95%
	tCoNuT		Default		https://github.com/tgen/tCoNuT

## Sheet: Table S2
Table S2. Extended Clinical Annotation of Samples Passing Quality Filters
				Clinical Features				Genomic Platform
Record ID	Breed	Sex	Status	Neutered / Spayed	Year of Birth	Date of Death	First Degree Family History of GDV	SNP Array	WGS
105	Golden Retriever	Male	Acute GDV	Yes	1996	-	Yes	Yes	No
248	GSD	Female	Acute GDV	No	1996	-	-	Yes	No
112	GSD	Male	Acute GDV	Yes	1996	-	-	No	Yes
238	Golden Retriever	Female	Acute GDV	Yes	1996	-	-	Yes	No
231	Borzoi	Female	HC	Yes	1997	-	No	Yes	No
467	Poodle Standard	Male	Acute GDV	Yes	1997	-	-	Yes	No
405	Poodle Standard	-	Acute GDV		1997	-	-	Yes	No
211	Borzoi	Female	HC	Yes	1997	-	No	Yes	No
336	Poodle Standard	Male	Acute GDV	Yes	1998	-	-	Yes	No
117	Poodle Standard	Male	Acute GDV	Yes	1998	-	-	Yes	No
349	German Shorthaired Pointer	Female	Chronic bloater	No	1998	-	-	Yes	No
265	Collie Smooth	Female	Acute GDV	Yes	1998	-	-	Yes	No
195	Collie Smooth	Female	HC	Yes	1998	-	Yes	Yes	No
254	Labrador Retriever	Male	Acute GDV	Yes	1998	-	-	Yes	No
212	Borzoi	Female	HC	Yes	1999	-	Yes	Yes	No
360	Golden Retriever	Male	Acute GDV	Yes	1999	-	-	Yes	No
385	Golden Retriever	Male	Acute GDV	Yes	1999	-	-	Yes	No
249	Borzoi	Female	HC	Yes	1999	-	-	Yes	No
332	Collie Smooth	Female	Acute GDV	Yes	1999	-	-	Yes	No
109	Poodle Standard	Male	Acute GDV	Yes	1999	-	-	Yes	No
442	GSD	Female	Acute GDV	Yes	1999	-	Yes	Yes	No
197	Collie Smooth	Male	HC	No	1999	-	No	Yes	No
338	Doberman Pinscher	Male	Acute GDV	Yes	1999	-	-	Yes	No
75	Borzoi	Female	HC	No	1999	-	No	No	Yes
196	Collie Smooth	Male	HC	No	1999	-	No	Yes	No
206	GSD	Male	Acute GDV	Yes	1999	-	Yes	Yes	No
171	Borzoi	Female	HC	Yes	1999	-	Yes	Yes	No
175	Borzoi	Male	HC	Yes	1999	-	Yes	Yes	No
228	Borzoi	Male	HC	Yes	1999	-	No	Yes	No
407	German Shorthaired Pointer	Male	Acute GDV	No	1999	-	-	Yes	No
256	Borzoi	Female	HC	Yes	2000	-	Yes	Yes	No
258	Borzoi	Female	HC	Yes	2000	-	Yes	Yes	No
429	German Shorthaired Pointer	Male	HC	Yes	2000	-	-	Yes	No
226	Borzoi	Female	HC	Yes	2000	-	No	Yes	No
257	Borzoi	Female	HC	Yes	2000	-	Yes	Yes	No
214	Borzoi	Female	Acute GDV	Yes	2000	-	No	Yes	Yes
176	Borzoi	Female	HC	Yes	2000	-	-	Yes	No
477	Labrador Retriever	Female	Acute GDV	Yes	2000	-	-	Yes	No
289	GSD	Male	Acute GDV	Yes	2000	-	No	Yes	No
326	GSD	Male	HC	Yes	2000	-	Yes	Yes	No
127	GSD	Male	Acute GDV	Yes	2000	-	-	Yes	Yes
198	Collie Smooth	Female	Acute GDV	Yes	2000	-	No	Yes	No
303	Borzoi	Female	HC	Yes	2000	-	Yes	Yes	No
426	German Shorthaired Pointer	Male	HC	No	2000	-	No	Yes	No
232	Borzoi	Female	HC	Yes	2000	-	No	Yes	No
183	Borzoi	Male	HC	Yes	2000	-	No	Yes	No
86	Poodle Standard	Male	Acute GDV	Yes	2000	-	-	Yes	No
427	German Shorthaired Pointer	Male	HC	Yes	2000	-	No	Yes	No
441	Labrador Retriever	Male	Acute GDV	No	2000	-	No	Yes	No
437	Poodle Standard	Female	Acute GDV	Yes	2000	-	-	Yes	No
202	GSD	Male	Acute GDV	No	2000	-	-	Yes	No
268	Great Dane	Female	HC	Yes	2000	-	No	No	Yes
412	Labrador Retriever	Female	Acute GDV	Yes	2000	-	-	Yes	No
177	GSD	Male	Acute GDV	Yes	2000	-	-	Yes	Yes
253	GSD	Female	Acute GDV	Yes	2000	-	-	Yes	No
298	Borzoi	Male	HC	Yes	2000	-	Yes	Yes	No
299	Borzoi	Female	HC	No	2000	-	Yes	Yes	No
368	GSD	Female	Acute GDV	Yes	2000	-	Yes	Yes	No
169	Golden Retriever	Male	Acute GDV	Yes	2000	-	-	Yes	No
381	Poodle Standard	Male	Acute GDV	Yes	2000	-	-	Yes	No
144	Borzoi	Female	HC	Yes	2000	-	No	Yes	No
145	Borzoi	Male	HC	No	2000	-	No	Yes	No
77	Borzoi	Male	HC	No	2001	-	Yes	Yes	Yes
79	Borzoi	Male	HC	Yes	2001	-	-	Yes	No
282	Briard	Male	HC	No	2001	-	No	Yes	No
84	Golden Retriever	Male	Acute GDV	Yes	2001	-	-	Yes	No
433	German Shorthaired Pointer	Female	HC	Yes	2001	-	No	Yes	No
263	Poodle Standard	Male	Acute GDV	No	2001	-	-	Yes	No
292	GSD	Male	Acute GDV	Yes	2001	-	-	Yes	No
357	GSD	Male	Acute GDV	No	2001	-	-	Yes	No
163	Great Dane	Male	Acute GDV	Yes	2001	-	-	Yes	No
101	Golden Retriever	Male	Acute GDV	Yes	2001	-	No	Yes	No
126	GSD	Female	Acute GDV	Yes	2001	-	-	Yes	Yes
187	GSD	Male	HC	Yes	2001	-	-	Yes	Yes
267	Great Dane	Female	Acute GDV	Yes	2001	-	No	Yes	No
217	Borzoi	Male	HC	Yes	2001	-	No	Yes	No
418	Poodle Standard	Female	Acute GDV	Yes	2001	-	No	Yes	No
431	German Shorthaired Pointer	Female	HC	Yes	2001	-	No	Yes	No
255	Borzoi	Male	HC	Yes	2001	-	Yes	Yes	No
108	Doberman Pinscher	Female	Acute GDV	Yes	2001	-	-	Yes	No
295	Borzoi	Female	HC	No	2001	-	Yes	Yes	No
378	Doberman Pinscher	Female	Acute GDV	Yes	2001	-	-	Yes	No
103	Doberman Pinscher	Male	Acute GDV	Yes	2001	-	-	Yes	No
428	German Shorthaired Pointer	Female	HC	No	2001	-	No	Yes	No
309	GSD	Male	Acute GDV	No	2002	-	-	Yes	No
241	Labrador Retriever	Female	Acute GDV	Yes	2002	-	-	Yes	No
118	Golden Retriever	Female	Acute GDV	Yes	2002	-	-	Yes	No
324	GSD	Female	HC	Yes	2002	-	-	Yes	Yes
491	GSD	Female	Acute GDV	No	2002	-	Yes	Yes	No
229	Borzoi	Female	HC	No	2002	-	No	Yes	No
230	Borzoi	Female	HC	Yes	2002	-	No	Yes	No
410	Doberman Pinscher	Male	Acute GDV	Yes	2002	-	-	Yes	No
425	German Shorthaired Pointer	Female	HC	Yes	2002	-	No	Yes	No
488	GSD	Female	Acute GDV	Yes	2002	-	-	Yes	No
400	Poodle Standard	Female	Acute GDV	Yes	2002	-	-	Yes	No
293	Borzoi	Female	HC	No	2002	-	Yes	Yes	No
296	Borzoi	Female	HC	No	2002	-	Yes	Yes	No
297	Borzoi	Male	Acute GDV	No	2002	2011-10-30	Yes	Yes	Yes
301	Borzoi	Female	HC	No	2002	-	Yes	Yes	No
327	GSD	Male	Acute GDV	Yes	2002	-	-	Yes	No
323	GSD	Female	HC	Yes	2002	-	-	No	Yes
376	GSD	Female	Acute GDV	Yes	2002	-	-	Yes	No
264	Poodle Standard	Female	Acute GDV	Yes	2002	-	-	Yes	No
259	Borzoi	Female	HC	No	2003	-	No	Yes	No
260	Borzoi	Male	HC	Yes	2003	-	No	Yes	No
262	Poodle Standard	Female	Acute GDV	Yes	2003	-	Yes	Yes	No
314	GSD	Male	Acute GDV	Yes	2003	-	-	Yes	No
375	Golden Retriever	Male	Acute GDV	Yes	2003	-	-	Yes	No
102	Poodle Standard	Male	Acute GDV	Yes	2003	-	-	Yes	No
237	Collie Smooth	Female	Acute GDV	Yes	2003	-	Yes	Yes	No
422	GSD	Female	Acute GDV	Yes	2003	-	-	Yes	No
383	GSD	Male	HC	Yes	2003	-	-	Yes	No
305	Borzoi	Male	Chronic bloater	Yes	2003	-	Yes	Yes	No
306	Borzoi	Male	Chronic bloater	No	2003	-	Yes	Yes	No
216	Borzoi	Female	HC	Yes	2003	-	No	Yes	No
391	Great Dane	Female	Acute GDV	Yes	2003	-	-	Yes	No
122	Poodle Standard	Female	Acute GDV	No	2003	2011-04-15	-	Yes	No
178	GSD	Male	Acute GDV	Yes	2003	-	-	Yes	No
151	Great Dane	Male	Acute GDV	Yes	2003	2011-05-20	-	Yes	No
446	GSD	Male	Acute GDV	Yes	2003	-	-	Yes	No
310	Great Dane	Female	Acute GDV	Yes	2003	-	-	Yes	No
334	GSD	Male	Acute GDV	Yes	2003	-	-	Yes	No
273	Great Dane	Female	HC	Yes	2003	-	No	Yes	No
325	GSD	Male	HC	No	2003	-	Yes	Yes	No
233	Borzoi	Female	HC	Yes	2003	-	No	Yes	No
307	Borzoi	Female	Chronic bloater	Yes	2003	-	No	Yes	No
80	Borzoi	Female	HC	Yes	2003	-	-	Yes	No
92	GSD	Male	Acute GDV	Yes	2003	2011-01-31	-	Yes	Yes
408	Great Dane	Female	Acute GDV	Yes	2003	-	-	Yes	No
396	Great Dane	Female	Acute GDV	Yes	2003	-	-	Yes	No
401	Poodle Standard	Female	Acute GDV	Yes	2004	-	-	Yes	No
471	GSD	Male	Acute GDV	No	2004	-	-	Yes	No
393	Poodle Standard	Female	Acute GDV	Yes	2004	-	-	Yes	No
140	Borzoi	Male	Acute GDV	No	2004	-	Yes	No	Yes
141	Borzoi	Male	Acute GDV	No	2004	-	Yes	Yes	Yes
142	Borzoi	Female	HC	No	2004	-	Yes	Yes	No
143	Borzoi	Female	HC	No	2004	-	Yes	Yes	No
161	Great Dane	Female	Acute GDV	Yes	2004	-	-	Yes	No
276	Borzoi	Male	HC	Yes	2004	-	No	Yes	No
210	Labrador Retriever	Male	HC	No	2004	-	No	Yes	No
373	Labrador Retriever	Male	Acute GDV	Yes	2004	-	-	Yes	No
421	Golden Retriever	Male	Acute GDV	Yes	2004	-	-	Yes	No
390	Great Dane	Female	HC	Yes	2004	-	-	Yes	No
302	Borzoi	Male	HC	No	2004	-	No	Yes	No
374	Poodle Standard	Female	Acute GDV	Yes	2004	-	-	Yes	No
148	Doberman Pinscher	Male	Acute GDV	Yes	2004	-	-	Yes	No
392	GSD	Male	Acute GDV	No	2004	-	-	Yes	No
189	Collie Smooth	Female	HC	Yes	2004	-	No	Yes	No
389	Great Dane	Male	Acute GDV	No	2004	-	-	Yes	No
483	Doberman Pinscher	Male	Acute GDV	No	2004	-	-	Yes	No
279	Briard	Female	HC	No	2004	-	No	Yes	No
356	Great Dane	Male	Acute GDV	Yes	2004	-	-	Yes	No
317	Doberman Pinscher	-	HC		2004	-	No	Yes	No
333	Great Dane	Female	Acute GDV	Yes	2004	-	-	Yes	No
449	GSD	Male	Acute GDV	Yes	2004	-	-	Yes	No
294	Borzoi	Male	Acute GDV	No	2004	-	Yes	Yes	Yes
300	Borzoi	Female	HC	No	2004	-	Yes	Yes	No
266	Great Dane	Female	HC	No	2005	-	Yes	No	Yes
365	Doberman Pinscher	Male	Acute GDV	No	2005	2012-02-06	-	Yes	No
493	GSD	Female	Acute GDV	Yes	2005	-	Yes	Yes	No
370	GSD	Female	HC	Yes	2005	-	Yes	Yes	No
269	Great Dane	Male	HC	Yes	2005	-	-	Yes	Yes
271	Great Dane	Female	HC	Yes	2005	-	No	Yes	Yes
104	Great Dane	Female	Acute GDV	Yes	2005	-	-	No	Yes
272	Great Dane	Female	HC	Yes	2005	-	No	Yes	No
366	Briard	Male	Acute GDV	Yes	2005	-	Yes	Yes	No
225	Borzoi	Female	HC	No	2005	-	No	Yes	No
457	GSD	Male	Acute GDV	Yes	2005	-	-	Yes	No
251	GSD	Male	Acute GDV	No	2005	-	-	Yes	No
319	Doberman Pinscher	Female	Acute GDV	No	2005	-	-	Yes	No
320	Doberman Pinscher	-	HC		2005	-	Yes	Yes	No
280	Briard	Male	HC	No	2005	-	Yes	Yes	No
313	Labrador Retriever	Male	Acute GDV	Yes	2005	-	No	Yes	No
358	Great Dane	Female	Acute GDV	Yes	2005	-	-	Yes	No
172	Borzoi	Female	Acute GDV	No	2005	-	No	No	Yes
394	Labrador Retriever	Male	Acute GDV	Yes	2005	-	No	Yes	No
448	Great Dane	Female	Acute GDV	Yes	2005	-	-	Yes	No
371	GSD	Male	HC	No	2005	-	Yes	Yes	No
124	Great Dane	Male	Acute GDV	No	2005	-	-	Yes	Yes
470	GSD	Male	Acute GDV	No	2005	-	No	Yes	No
290	GSD	Male	HC	No	2005	-	No	Yes	Yes
73	Borzoi	Female	HC	No	2005	-	No	Yes	Yes
450	Great Dane	Female	Acute GDV	Yes	2006	-	No	Yes	No
82	Borzoi	Female	HC	No	2006	-	-	Yes	No
286	Briard	Female	HC	No	2006	-	Yes	Yes	No
369	GSD	Female	HC	No	2006	-	Yes	Yes	No
123	Great Dane	Female	Acute GDV	Yes	2006	2011-04-15	-	Yes	Yes
288	GSD	Male	Acute GDV	No	2006	-	No	Yes	No
239	Great Dane	Male	Acute GDV	Yes	2006	-	-	Yes	No
444	Borzoi	Female	Acute GDV	No	2006	-	No	Yes	No
438	GSD	Male	Acute GDV	Yes	2006	-	-	Yes	No
469	Poodle Standard	Male	Acute GDV	Yes	2006	-	-	Yes	No
132	GSD	Male	Acute GDV	No	2006	-	-	No	Yes
120	Great Dane	Male	Acute GDV	Yes	2007	-	-	No	Yes
353	GSD	Male	Acute GDV	No	2007	-	-	Yes	No
205	GSD	Male	Acute GDV	Yes	2007	-	-	Yes	No
85	Great Dane	Male	Acute GDV	Yes	2007	-	-	Yes	Yes
78	Borzoi	Male	HC	No	2007	-	Yes	Yes	No
81	Borzoi	Female	HC	No	2007	-	Yes	Yes	No
350	Borzoi	Male	Acute GDV	No	2007	-	-	Yes	No
76	Borzoi	Female	HC	No	2007	-	Yes	Yes	Yes
318	Doberman Pinscher	Male	HC	Yes	2007	-	-	Yes	No
351	GSD	Male	Acute GDV	Yes	2007	-	-	Yes	No
285	Briard	Male	HC	No	2007	-	No	Yes	No
337	Poodle Standard	Male	HC	Yes	2007	-	-	Yes	No
244	Great Dane	Male	Acute GDV	Yes	2007	-	-	Yes	No
128	Great Dane	Female	Acute GDV	Yes	2008	-	-	Yes	Yes
135	Great Dane	Female	Acute GDV	Yes	2008	-	No	Yes	No
209	Labrador Retriever	Male	HC	No	2008	-	No	Yes	No
440	Great Dane	Male	Acute GDV	Yes	2008	-	-	Yes	No
328	Great Dane	Male	HC	Yes	2008	-	No	Yes	No
207	GSD	Female	HC	Yes	2008	-	No	Yes	Yes
458	Borzoi	Male	Acute GDV	No	2008	-	Yes	Yes	No
277	Briard	Female	HC	No	2008	-	No	Yes	No
275	German Shorthaired Pointer	Female	Acute GDV	Yes	2008	-	No	Yes	No
487	Poodle Standard	Female	Acute GDV	Yes	2008	-	-	Yes	No
464	Doberman Pinscher	Male	Acute GDV	No	2009	-	No	Yes	No
270	Great Dane	Female	HC	No	2009	-	No	No	Yes
287	Briard	Female	HC	No	2009	-	No	Yes	No
188	Collie Smooth	Female	HC	No	2009	-	No	Yes	No
284	Briard	Male	HC	No	2010	-	Yes	Yes	No
74	Borzoi	Female	HC	No	2010	-	Yes	No	Yes
278	Briard	Male	HC	No	2010	-	-	Yes	No
382	GSD	Male	Acute GDV	Yes	2010	-	-	Yes	No
281	Briard	Male	HC	No	2010	-	No	Yes	No
283	Briard	Male	HC	No	2011	-	No	Yes	No
465	GSD	Female	Acute GDV	Yes	2011	-	-	Yes	No
"GSD" = German Shepherd; "GDV" = Gastric Dilatation Volvulus; "HC" = Health Control; "-" = data not recorded

## Sheet: Table S3
Table S3. Results from SNP Array Imputation: Top 25 SNPs detected in the GWAS using all breeds (GDV = 125; HC = 90)
											0.02
Model A
CHR	BP	refsnp_id	A1	A2	F_A	AC (A)	F_U	AC (U)	af	beta	se	p_wald	adjp	Ensembl Gene ID	Gene ID
5	57632433	rs851737064	G	A	0.012	3	0.1167	21.006	0.056	-0.47514	0.0891341	2.49e-07	0.0994564
5	63538480		C	T	0.08	20	0.3944	70.992	0.212	-0.259545	0.0536984	2.57e-06	1
12	8063506	rs22213527	T	C	0.008	2	0.1167	21.006	0.053	-0.40631	0.0864995	4.72e-06	1
12	8084526		C	T	0.008	2	0.1167	21.006	0.053	-0.40631	0.0864995	4.72e-06	1
25	46140398	rs23256670	G	A	0.108	27	0.5167	93.006	0.279	-0.226943	0.0483387	4.78e-06	1
28	29393641	rs851148163	C	G	0.056	14	0.3222	57.996	0.167	-0.254459	0.0547967	5.99e-06	1	ENSCAFG00000012102	SFXN4
28	29393641	rs851148163	C	G	0.056	14	0.3222	57.996	0.167	-0.254459	0.0547967	5.99e-06	1	ENSCAFG00000012109	PRDX3
1	116779707	rs853100763	T	C	0.02	5	0.1778	32.004	0.086	-0.34315	0.0742409	6.58e-06	1	ENSCAFG00000030207
1	116779707	rs853100763	T	C	0.02	5	0.1778	32.004	0.086	-0.34315	0.0742409	6.58e-06	1	ENSCAFG00000006713	APLP1
3	30214130		G	T	0.264	66	0.09444	16.9992	0.193	0.252105	0.0546046	6.73e-06	1
6	31146495	rs24316822	A	G	0.08	20	0.2278	41.004	0.142	-0.265162	0.0577257	7.46e-06	1
21	35040145	rs852000014	C	A	0.604	151	0.3111	55.998	0.481	0.185439	0.0403889	7.53e-06	1	ENSCAFG00000007845	DKK3
7	58272707	rs24435573	T	A	0.332	83	0.07778	14.0004	0.226	0.22453	0.0490472	7.98e-06	1
7	58273092		C	T	0.332	83	0.07778	14.0004	0.226	0.22453	0.0490472	7.98e-06	1
7	58273668	rs9202665	C	T	0.332	83	0.07778	14.0004	0.226	0.22453	0.0490472	7.98e-06	1
7	33357482		C	T	0.08	20	0.2833	50.994	0.165	-0.232574	0.0509112	8.32e-06	1
7	33357489		T	A	0.08	20	0.2833	50.994	0.165	-0.232574	0.0509112	8.32e-06	1
32	3068777		G	T	0.376	94	0.08333	14.9994	0.253	0.205856	0.0451437	8.62e-06	1
11	59076211	rs22147435	T	C	0.04	10	0.1944	34.992	0.105	-0.282535	0.0620306	8.82e-06	1
1	117021322		T	G	0.052	13	0.2056	37.008	0.116	-0.305532	0.0671003	8.88e-06	1
5	63536033		C	T	0.14	35	0.4222	75.996	0.258	-0.234983	0.0521378	1.08e-05	1
5	63551460	rs852457373	T	C	0.14	35	0.4222	75.996	0.258	-0.234983	0.0521378	1.08e-05	1
Model B
CHR	BP	refsnp_id	A1	A2	F_A	AC (A)	F_U	AC (U)	af	beta	se	p_wald	adjp	Ensembl Gene ID	Gene ID
5	57632433	rs851737064	G	A	0.012	3	0.1167	21.006	0.057	-0.487629	0.0883002	9.86718e-08	0.03945
5	63538480		C	T	0.08	20	0.3944	70.992	0.215	-0.264321	0.0529384	1.25179e-06	0.500477
12	8063506	rs22213527	T	C	0.008	2	0.1167	21.006	0.054	-0.405108	0.0856183	4.10004e-06	1
12	8084526		C	T	0.008	2	0.1167	21.006	0.054	-0.405108	0.0856183	4.10004e-06	1
28	29393641	rs851148163	C	G	0.056	14	0.3222	57.996	0.17	-0.253893	0.0540133	4.70468e-06	1	ENSCAFG00000012102	SFXN4
28	29393641	rs851148163	C	G	0.056	14	0.3222	57.996	0.17	-0.253893	0.0540133	4.70468e-06	1	ENSCAFG00000012109	PRDX3
21	35040145	rs852000014	C	A	0.604	151	0.3111	55.998	0.479	0.182251	0.0399352	8.56958e-06	1	ENSCAFG00000007845	DKK3
29	21211039	rs852031683	A	G	0.416	104	0.1	18	0.276	0.209278	0.0459591	8.95213e-06	1
7	48465445		C	A	0.424	106	0.1278	23.004	0.302	0.202002	0.0444117	9.15503e-06	1
7	48467815		C	T	0.424	106	0.1278	23.004	0.302	0.202002	0.0444117	9.15503e-06	1
17	25507595		G	A	0.564	141	0.2944	52.992	0.446	0.218121	0.0483333	1.06698e-05	1
1	37196038	rs9059432	G	A	0.596	149	0.2833	50.994	0.465	0.180095	0.0400233	1.12871e-05	1
1	37196065	rs9059433	A	C	0.596	149	0.2833	50.994	0.465	0.180095	0.0400233	1.12871e-05	1
1	37196076	rs9059434	C	T	0.596	149	0.2833	50.994	0.465	0.180095	0.0400233	1.12871e-05	1
1	37196780	rs9059435	A	T	0.596	149	0.2833	50.994	0.465	0.180095	0.0400233	1.12871e-05	1
7	33357482		C	T	0.08	20	0.2833	50.994	0.163	-0.227465	0.0508345	1.25683e-05	1
7	33357489		T	A	0.08	20	0.2833	50.994	0.163	-0.227465	0.0508345	1.25683e-05	1
19	43936203	rs8764222	A	G	0.444	111	0.1222	21.996	0.309	0.196338	0.043921	1.28036e-05	1	ENSCAFG00000033162
27	27624125		C	A	0.112	28	0.2222	39.996	0.16	-0.23642	0.0530874	1.37578e-05	1
6	53038827		G	A	0.576	144	0.3444	61.992	0.474	0.180204	0.0405669	1.44321e-05	1
28	29387887		A	G	0.06	15	0.3111	55.998	0.167	-0.253228	0.0570549	1.46676e-05	1
Model was adjusted for population structure and relatedness (A) and sex (B) . P-values were adjusted with the Bonferroni method accounting for 399,810 informative SNPs.
A1: minor frequency allele (total sample)
A2: major frequency allele (total sample)
FA: minor allele frequency in affected samples
AC (A): allele count of the minor frequency allele in affected samples
FU: minor allele frequency in affected samples
AC (U): allele count of the major frequency allele in unaffected samples
af: allele frequency of the minor allele in the total sample

## Sheet: Table S4
Table S4. Results from SNP Array Imputation: Top SNPs detected in the GWAS (all breeds) after excluding controls with family hystory of GDV (GDV = 125; HC = 45)
Model A
CHR	BP	refsnp_id	A1	A2	F_A	AC (A)	F_U	AC (U)	af	beta	se	p_wald	adjp	Ensembl ID	Gene ID
5	57632433	rs851737064	G	A	0.012	3	0.2	18	0.062	-0.55902	0.0753498	5.57946e-12	2.42437e-06	-	-
7	43676279	-	A	G	0.108	27	0.4333	38.997	0.194	-0.258926	0.0453233	4.94521e-08	0.0214877	-	-
7	43680845	-	A	G	0.108	27	0.4333	38.997	0.194	-0.258926	0.0453233	4.94521e-08	0.0214877	-	-
7	43691688	-	T	A	0.108	27	0.4333	38.997	0.194	-0.258926	0.0453233	4.94521e-08	0.0214877	-	-
7	43691953	-	T	C	0.108	27	0.4333	38.997	0.194	-0.258926	0.0453233	4.94521e-08	0.0214877	-	-
7	43678127	-	C	T	0.116	29	0.4556	41.004	0.206	-0.24458	0.0434317	7.37212e-08	0.032033	-	-
Model B
CHR	BP	refsnp_id	A1	A2	F_A	AC (A)	F_U	AC (U)	af	beta	se	p_wald	adjp	Ensembl ID	Gene ID
5	57632433	rs851737064	G	A	0.012	3	0.2	18	0.062	-0.563733	0.0736578	1.55382e-12	6.75162e-07	-	-
5	47125974	-	A	G	0.068	17	0.05556	5.0004	0.065	0.527327	0.094852	1.06848e-07	0.0464271	-	-
Model was adjusted for population structure and relatedness (A) and sex (B). P-values were adjusted with the Bonferroni method accounting for 434,516 informative SNPs.
A1: minor frequency allele (total sample)
A2: major frequency allele (total sample)
FA: minor allele frequency in affected samples
AC (A): allele count of the minor frequency allele in affected samples
FU: minor allele frequency in affected samples
AC (U): allele count of the major frequency allele in unaffected samples
af: allele frequency of the minor allele in the total sample

## Sheet: Table S5
Table S5. Results from SNP Array Imputation: Top SNPs in Collie, German Shorthaired Pointer, and Great Dane (GDV = 29; HC = 18)
Model A
CHR	BP	refsnp_id	A1	A2	F_A	AC (A)	F_U	AC (U)	af	beta	se	p_wald	adjp	Ensembl ID	Gene ID
5	57094723	-	G	A	0.05172	2.99976	0.4444	15.9984	0.202	-0.654952	0.0948574	1.4116e-08	0.00360334	-	-
5	57632433	rs851737064	G	A	0.05172	2.99976	0.5556	20.0016	0.245	-0.521076	0.0777649	2.83575e-08	0.0072387	-	-
38	2356822	-	A	G	0.08621	5.00018	0.5556	20.0016	0.266	-0.529158	0.079402	3.21164e-08	0.00819821	-	-
6	29829315	rs24300758	C	A	0.1034	5.9972	0.6667	24.0012	0.319	-0.433628	0.0661519	4.66906e-08	0.0119185	ENSCAFG00000029951	-
5	57091335	rs24231711	G	C	0.06897	4.00026	0.4444	15.9984	0.213	-0.618296	0.0990012	1.34874e-07	0.0344286	ENSCAFG00000019381	PRKCZ
5	57097255	-	T	C	0.06897	4.00026	0.4444	15.9984	0.213	-0.618296	0.0990012	1.34874e-07	0.0344286	-	-
5	57097774	-	T	C	0.06897	4.00026	0.4444	15.9984	0.213	-0.618296	0.0990012	1.34874e-07	0.0344286	-	-
5	57099671	rs24220585	T	G	0.06897	4.00026	0.4444	15.9984	0.213	-0.618296	0.0990012	1.34874e-07	0.0344286	ENSCAFG00000028473	C1orf86
5	57099671	rs24220585	T	G	0.06897	4.00026	0.4444	15.9984	0.213	-0.618296	0.0990012	1.34874e-07	0.0344286	ENSCAFG00000019381	PRKCZ
5	57099975	-	T	G	0.06897	4.00026	0.4444	15.9984	0.213	-0.618296	0.0990012	1.34874e-07	0.0344286	-	-
5	57100286	-	G	T	0.06897	4.00026	0.4444	15.9984	0.213	-0.618296	0.0990012	1.34874e-07	0.0344286	-	-
5	57102164	-	A	G	0.06897	4.00026	0.4444	15.9984	0.213	-0.618296	0.0990012	1.34874e-07	0.0344286	-	-
5	57102508	-	A	C	0.06897	4.00026	0.4444	15.9984	0.213	-0.618296	0.0990012	1.34874e-07	0.0344286	-	-
5	57103316	-	A	G	0.06897	4.00026	0.4444	15.9984	0.213	-0.618296	0.0990012	1.34874e-07	0.0344286	-	-
5	57103904	-	T	C	0.06897	4.00026	0.4444	15.9984	0.213	-0.618296	0.0990012	1.34874e-07	0.0344286	-	-
5	57104297	-	G	A	0.06897	4.00026	0.4444	15.9984	0.213	-0.618296	0.0990012	1.34874e-07	0.0344286	-	-
5	57104829	-	T	C	0.06897	4.00026	0.4444	15.9984	0.213	-0.618296	0.0990012	1.34874e-07	0.0344286	-	-
5	57109365	rs24237788	A	T	0.06897	4.00026	0.4444	15.9984	0.213	-0.618296	0.0990012	1.34874e-07	0.0344286	ENSCAFG00000028473	C1orf86
5	57109365	rs24237788	A	T	0.06897	4.00026	0.4444	15.9984	0.213	-0.618296	0.0990012	1.34874e-07	0.0344286	ENSCAFG00000019381	PRKCZ
5	57109894	-	A	G	0.06897	4.00026	0.4444	15.9984	0.213	-0.618296	0.0990012	1.34874e-07	0.0344286	-	-
5	57111871	-	G	T	0.06897	4.00026	0.4444	15.9984	0.213	-0.618296	0.0990012	1.34874e-07	0.0344286	-	-
5	57111875	-	G	T	0.06897	4.00026	0.4444	15.9984	0.213	-0.618296	0.0990012	1.34874e-07	0.0344286	-	-
6	30346056	rs24301933	A	G	0.1034	5.9972	0.6667	24.0012	0.319	-0.405517	0.0659221	1.85995e-07	0.0474781	ENSCAFG00000018849	SNX29
6	30346167	rs24301934	T	C	0.1034	5.9972	0.6667	24.0012	0.319	-0.405517	0.0659221	1.85995e-07	0.0474781	ENSCAFG00000018849	SNX29
6	30348129	-	T	G	0.1034	5.9972	0.6667	24.0012	0.319	-0.405517	0.0659221	1.85995e-07	0.0474781	-	-
6	30348468	-	T	C	0.1034	5.9972	0.6667	24.0012	0.319	-0.405517	0.0659221	1.85995e-07	0.0474781	-	-
Model B
CHR	BP	refsnp_id	A1	A2	F_A	AC (A)	F_U	AC (U)	af	beta	se	p_wald	adjp	Ensembl ID	Gene ID
5	57094723	-	G	A	0.05172	2.99976	0.4444	15.9984	0.202	-0.656913	0.0963025	2.09016e-08	0.00533548	-	-
5	57632433	rs851737064	G	A	0.05172	2.99976	0.5556	20.0016	0.245	-0.521867	0.0782369	3.48388e-08	0.00889316	-	-
6	29829315	rs24300758	C	A	0.1034	5.9972	0.6667	24.0012	0.319	-0.441352	0.0663413	3.69779e-08	0.00943919	ENSCAFG00000029951	-
38	2356822	-	A	G	0.08621	5.00018	0.5556	20.0016	0.266	-0.52926	0.0801259	4.34138e-08	0.0110821	-	-
6	30346056	rs24301933	A	G	0.1034	5.9972	0.6667	24.0012	0.319	-0.412444	0.066211	1.55268e-07	0.0396348	ENSCAFG00000018849	SNX29
6	30346167	rs24301934	T	C	0.1034	5.9972	0.6667	24.0012	0.319	-0.412444	0.066211	1.55268e-07	0.0396348	ENSCAFG00000018849	SNX29
6	30348129	-	T	G	0.1034	5.9972	0.6667	24.0012	0.319	-0.412444	0.066211	1.55268e-07	0.0396348	-	-
6	30348468	-	T	C	0.1034	5.9972	0.6667	24.0012	0.319	-0.412444	0.066211	1.55268e-07	0.0396348	-	-
5	57091335	rs24231711	G	C	0.06897	4.00026	0.4444	15.9984	0.213	-0.618213	0.100321	1.94766e-07	0.0497171	ENSCAFG00000019381	PRKCZ
5	57097255	-	T	C	0.06897	4.00026	0.4444	15.9984	0.213	-0.618213	0.100321	1.94766e-07	0.0497171	-	-
5	57097774	-	T	C	0.06897	4.00026	0.4444	15.9984	0.213	-0.618213	0.100321	1.94766e-07	0.0497171	-	-
5	57099671	rs24220585	T	G	0.06897	4.00026	0.4444	15.9984	0.213	-0.618213	0.100321	1.94766e-07	0.0497171	ENSCAFG00000019381	PRKCZ
5	57099671	rs24220585	T	G	0.06897	4.00026	0.4444	15.9984	0.213	-0.618213	0.100321	1.94766e-07	0.0497171	ENSCAFG00000028473	C1orf86
5	57099975	-	T	G	0.06897	4.00026	0.4444	15.9984	0.213	-0.618213	0.100321	1.94766e-07	0.0497171	-	-
5	57100286	-	G	T	0.06897	4.00026	0.4444	15.9984	0.213	-0.618213	0.100321	1.94766e-07	0.0497171	-	-
5	57102164	-	A	G	0.06897	4.00026	0.4444	15.9984	0.213	-0.618213	0.100321	1.94766e-07	0.0497171	-	-
5	57102508	-	A	C	0.06897	4.00026	0.4444	15.9984	0.213	-0.618213	0.100321	1.94766e-07	0.0497171	-	-
5	57103316	-	A	G	0.06897	4.00026	0.4444	15.9984	0.213	-0.618213	0.100321	1.94766e-07	0.0497171	-	-
5	57103904	-	T	C	0.06897	4.00026	0.4444	15.9984	0.213	-0.618213	0.100321	1.94766e-07	0.0497171	-	-
5	57104297	-	G	A	0.06897	4.00026	0.4444	15.9984	0.213	-0.618213	0.100321	1.94766e-07	0.0497171	-	-
5	57104829	-	T	C	0.06897	4.00026	0.4444	15.9984	0.213	-0.618213	0.100321	1.94766e-07	0.0497171	-	-
5	57109365	rs24237788	A	T	0.06897	4.00026	0.4444	15.9984	0.213	-0.618213	0.100321	1.94766e-07	0.0497171	ENSCAFG00000028473	C1orf86
5	57109365	rs24237788	A	T	0.06897	4.00026	0.4444	15.9984	0.213	-0.618213	0.100321	1.94766e-07	0.0497171	ENSCAFG00000019381	PRKCZ
5	57109894	-	A	G	0.06897	4.00026	0.4444	15.9984	0.213	-0.618213	0.100321	1.94766e-07	0.0497171	-	-
5	57111871	-	G	T	0.06897	4.00026	0.4444	15.9984	0.213	-0.618213	0.100321	1.94766e-07	0.0497171	-	-
5	57111875	-	G	T	0.06897	4.00026	0.4444	15.9984	0.213	-0.618213	0.100321	1.94766e-07	0.0497171	-	-
Model was adjusted for population structure and relatedness (A) and sex (B). P-values were adjusted for multiple testing accounting for 255,266 tests.
A1: minor frequency allele (total sample)
A2: major frequency allele (total sample)
FA: minor allele frequency in affected samples
AC (A): allele count of the minor frequency allele in affected samples
FU: minor allele frequency in affected samples
AC (U): allele count of the major frequency allele in unaffected samples
af: allele frequency of the minor allele in the total sample

## Sheet: Table S6
Table S6. Results from SNP Array Imputation: Top 25 SNPs detected in the GWAS using Collie, German Shorthaired Pointers and Great Danes without Controls with Known Family History of GDV (GDV = 29; HC = 14)
Model A
CHR	BP	refsnp_id	A1	A2	F_A	AC (A)	F_U	AC (U)	af	beta	se	p_wald	adjp	Ensembl ID	Gene ID
5	57094723	-	G	A	0.05172	2.99976	0.4643	13.0004	0.186	-0.775462	0.0908595	1.23662e-10	3.13682e-05	-	-
5	57632433	rs851737064	G	A	0.05172	2.99976	0.6071	16.9988	0.233	-0.578127	0.0784818	5.03316e-09	0.00127672	-	-
6	29829315	rs24300758	C	A	0.1034	5.9972	0.75	21	0.314	-0.450977	0.061238	5.06646e-09	0.00128516	ENSCAFG00000029951	-
6	30346056	rs24301933	A	G	0.1034	5.9972	0.75	21	0.314	-0.435323	0.0599074	6.9459e-09	0.0017619	ENSCAFG00000018849	SNX29
6	30346167	rs24301934	T	C	0.1034	5.9972	0.75	21	0.314	-0.435323	0.0599074	6.9459e-09	0.0017619	ENSCAFG00000018849	SNX29
6	30348129	-	T	G	0.1034	5.9972	0.75	21	0.314	-0.435323	0.0599074	6.9459e-09	0.0017619	-	-
6	30348468	-	T	C	0.1034	5.9972	0.75	21	0.314	-0.435323	0.0599074	6.9459e-09	0.0017619	-	-
6	30350406	-	T	C	0.1724	9.9992	0.8571	23.9988	0.395	-0.39045	0.0568831	2.56411e-08	0.00650415	-	-
38	2346573	-	C	G	0.08621	5.00018	0.6071	16.9988	0.256	-0.530851	0.0773676	2.58641e-08	0.00656072	-	-
38	2356822	-	A	G	0.08621	5.00018	0.6071	16.9988	0.256	-0.530851	0.0773676	2.58641e-08	0.00656072	-	-
7	75822032	-	T	C	0.06897	4.00026	0.6429	18.0012	0.256	-0.468707	0.0696175	3.93573e-08	0.00998342	-	-
6	31159102	rs8841893	G	A	0.05172	2.99976	0.5714	15.9992	0.221	-0.534751	0.0806356	5.47128e-08	0.0138785	-	-
5	59511068	-	A	G	0.05172	2.99976	0.5714	15.9992	0.221	-0.511282	0.0780437	7.117e-08	0.0180531	-	-
5	57091335	rs24231711	G	C	0.06897	4.00026	0.4643	13.0004	0.198	-0.66977	0.102774	7.96162e-08	0.0201955	ENSCAFG00000019381	PRKCZ
5	57097255	-	T	C	0.06897	4.00026	0.4643	13.0004	0.198	-0.66977	0.102774	7.96162e-08	0.0201955	-	-
5	57097774	-	T	C	0.06897	4.00026	0.4643	13.0004	0.198	-0.66977	0.102774	7.96162e-08	0.0201955	-	-
5	57099671	rs24220585	T	G	0.06897	4.00026	0.4643	13.0004	0.198	-0.66977	0.102774	7.96162e-08	0.0201955	ENSCAFG00000028473	C1orf86
5	57099671	rs24220585	T	G	0.06897	4.00026	0.4643	13.0004	0.198	-0.66977	0.102774	7.96162e-08	0.0201955	ENSCAFG00000019381	PRKCZ
5	57099975	-	T	G	0.06897	4.00026	0.4643	13.0004	0.198	-0.66977	0.102774	7.96162e-08	0.0201955	-	-
5	57100286	-	G	T	0.06897	4.00026	0.4643	13.0004	0.198	-0.66977	0.102774	7.96162e-08	0.0201955	-	-
5	57102164	-	A	G	0.06897	4.00026	0.4643	13.0004	0.198	-0.66977	0.102774	7.96162e-08	0.0201955	-	-
5	57102508	-	A	C	0.06897	4.00026	0.4643	13.0004	0.198	-0.66977	0.102774	7.96162e-08	0.0201955	-	-
5	57103316	-	A	G	0.06897	4.00026	0.4643	13.0004	0.198	-0.66977	0.102774	7.96162e-08	0.0201955	-	-
5	57103904	-	T	C	0.06897	4.00026	0.4643	13.0004	0.198	-0.66977	0.102774	7.96162e-08	0.0201955	-	-
5	57104297	-	G	A	0.06897	4.00026	0.4643	13.0004	0.198	-0.66977	0.102774	7.96162e-08	0.0201955	-	-
5	57104829	-	T	C	0.06897	4.00026	0.4643	13.0004	0.198	-0.66977	0.102774	7.96162e-08	0.0201955	-	-
5	57109365	rs24237788	A	T	0.06897	4.00026	0.4643	13.0004	0.198	-0.66977	0.102774	7.96162e-08	0.0201955	ENSCAFG00000028473	C1orf86
5	57109365	rs24237788	A	T	0.06897	4.00026	0.4643	13.0004	0.198	-0.66977	0.102774	7.96162e-08	0.0201955	ENSCAFG00000019381	PRKCZ
5	57109894	-	A	G	0.06897	4.00026	0.4643	13.0004	0.198	-0.66977	0.102774	7.96162e-08	0.0201955	-	-
5	57111871	-	G	T	0.06897	4.00026	0.4643	13.0004	0.198	-0.66977	0.102774	7.96162e-08	0.0201955	-	-
5	57111875	-	G	T	0.06897	4.00026	0.4643	13.0004	0.198	-0.66977	0.102774	7.96162e-08	0.0201955	-	-
37	3930807	-	T	A	0.1379	7.9982	0.7143	20.0004	0.326	-0.469532	0.0724035	8.83986e-08	0.0224233	-	-
37	3931288	-	T	C	0.1379	7.9982	0.7143	20.0004	0.326	-0.469532	0.0724035	8.83986e-08	0.0224233	-	-
37	3932157	-	C	T	0.1379	7.9982	0.7143	20.0004	0.326	-0.469532	0.0724035	8.83986e-08	0.0224233	-	-
37	3932447	rs23980954	T	G	0.1379	7.9982	0.7143	20.0004	0.326	-0.469532	0.0724035	8.83986e-08	0.0224233	-	-
37	3932627	rs8730781	A	G	0.1379	7.9982	0.7143	20.0004	0.326	-0.469532	0.0724035	8.83986e-08	0.0224233	-	-
37	3932843	rs23980956	C	T	0.1379	7.9982	0.7143	20.0004	0.326	-0.469532	0.0724035	8.83986e-08	0.0224233	-	-
37	3933037	rs23980958	G	A	0.1379	7.9982	0.7143	20.0004	0.326	-0.469532	0.0724035	8.83986e-08	0.0224233	-	-
37	3933095	rs23980959	A	G	0.1379	7.9982	0.7143	20.0004	0.326	-0.469532	0.0724035	8.83986e-08	0.0224233	-	-
37	3933313	rs23980962	G	A	0.1379	7.9982	0.7143	20.0004	0.326	-0.469532	0.0724035	8.83986e-08	0.0224233	-	-
37	3933729	-	G	C	0.1379	7.9982	0.7143	20.0004	0.326	-0.469532	0.0724035	8.83986e-08	0.0224233	-	-
37	3935697	-	A	G	0.1379	7.9982	0.7143	20.0004	0.326	-0.469532	0.0724035	8.83986e-08	0.0224233	-	-
37	3935826	-	A	T	0.1379	7.9982	0.7143	20.0004	0.326	-0.469532	0.0724035	8.83986e-08	0.0224233	-	-
37	3935919	-	C	T	0.1379	7.9982	0.7143	20.0004	0.326	-0.469532	0.0724035	8.83986e-08	0.0224233	-	-
37	3936668	-	G	C	0.1379	7.9982	0.7143	20.0004	0.326	-0.469532	0.0724035	8.83986e-08	0.0224233	-	-
37	3936795	-	G	A	0.1379	7.9982	0.7143	20.0004	0.326	-0.469532	0.0724035	8.83986e-08	0.0224233	-	-
37	3936825	-	A	G	0.1379	7.9982	0.7143	20.0004	0.326	-0.469532	0.0724035	8.83986e-08	0.0224233	-	-
37	3937211	-	T	C	0.1379	7.9982	0.7143	20.0004	0.326	-0.469532	0.0724035	8.83986e-08	0.0224233	-	-
37	3937340	-	T	C	0.1379	7.9982	0.7143	20.0004	0.326	-0.469532	0.0724035	8.83986e-08	0.0224233	-	-
37	3938451	-	C	T	0.1379	7.9982	0.7143	20.0004	0.326	-0.469532	0.0724035	8.83986e-08	0.0224233	-	-
37	3938591	-	A	G	0.1379	7.9982	0.7143	20.0004	0.326	-0.469532	0.0724035	8.83986e-08	0.0224233	-	-
37	3938623	-	C	T	0.1379	7.9982	0.7143	20.0004	0.326	-0.469532	0.0724035	8.83986e-08	0.0224233	-	-
37	3938847	-	G	A	0.1379	7.9982	0.7143	20.0004	0.326	-0.469532	0.0724035	8.83986e-08	0.0224233	-	-
37	3938872	-	C	A	0.1379	7.9982	0.7143	20.0004	0.326	-0.469532	0.0724035	8.83986e-08	0.0224233	-	-
37	3938949	-	T	C	0.1379	7.9982	0.7143	20.0004	0.326	-0.469532	0.0724035	8.83986e-08	0.0224233	-	-
37	3939235	-	G	A	0.1379	7.9982	0.7143	20.0004	0.326	-0.469532	0.0724035	8.83986e-08	0.0224233	-	-
37	3940096	-	G	A	0.1379	7.9982	0.7143	20.0004	0.326	-0.469532	0.0724035	8.83986e-08	0.0224233	-	-
37	3940120	-	T	G	0.1379	7.9982	0.7143	20.0004	0.326	-0.469532	0.0724035	8.83986e-08	0.0224233	-	-
37	3940202	-	T	C	0.1379	7.9982	0.7143	20.0004	0.326	-0.469532	0.0724035	8.83986e-08	0.0224233	-	-
37	3940328	-	T	C	0.1379	7.9982	0.7143	20.0004	0.326	-0.469532	0.0724035	8.83986e-08	0.0224233	-	-
37	3940703	-	T	C	0.1379	7.9982	0.7143	20.0004	0.326	-0.469532	0.0724035	8.83986e-08	0.0224233	-	-
37	3940798	-	G	T	0.1379	7.9982	0.7143	20.0004	0.326	-0.469532	0.0724035	8.83986e-08	0.0224233	-	-
37	3940946	-	A	T	0.1379	7.9982	0.7143	20.0004	0.326	-0.469532	0.0724035	8.83986e-08	0.0224233	-	-
25	33076489	-	A	G	0.1207	7.0006	0.7143	20.0004	0.314	-0.5255	0.0811398	9.08803e-08	0.0230528	-	-
23	45399069	rs8536813	C	T	0.2069	12.0002	0.8214	22.9992	0.407	-0.418802	0.0649629	1.00148e-07	0.0254036	-	-
37	3929707	-	G	A	0.1552	9.0016	0.7143	20.0004	0.337	-0.450548	0.0699095	1.00827e-07	0.0255759	-	-
37	3930252	-	A	G	0.1552	9.0016	0.7143	20.0004	0.337	-0.450548	0.0699095	1.00827e-07	0.0255759	-	-
20	34575946	rs22911981	C	T	0.1034	5.9972	0	0	0.07	0.890712	0.138322	1.02599e-07	0.0260254	ENSCAFG00000008140	ERC2
Model B
CHR	BP	refsnp_id	A1	A2	F_A	AC (A)	F_U	AC (U)	af	beta	se	p_wald	adjp	Ensembl ID	Gene ID
5	57094723	-	G	A	0.05172	2.99976	0.4643	13.0004	0.186	-0.776352	0.0920102	2.0367e-10	5.1663e-05	-	-
6	30346056	rs24301933	A	G	0.1034	5.9972	0.75	21	0.314	-0.445871	0.0602381	5.20271e-09	0.00131972	ENSCAFG00000018849	SNX29
6	30346167	rs24301934	T	C	0.1034	5.9972	0.75	21	0.314	-0.445871	0.0602381	5.20271e-09	0.00131972	ENSCAFG00000018849	SNX29
6	30348129	-	T	G	0.1034	5.9972	0.75	21	0.314	-0.445871	0.0602381	5.20271e-09	0.00131972	-	-
6	30348468	-	T	C	0.1034	5.9972	0.75	21	0.314	-0.445871	0.0602381	5.20271e-09	0.00131972	-	-
6	29829315	rs24300758	C	A	0.1034	5.9972	0.75	21	0.314	-0.449237	0.0623413	9.7016e-09	0.00246092	ENSCAFG00000029951	ERICH4
5	57632433	rs851737064	G	A	0.05172	2.99976	0.6071	16.9988	0.233	-0.578488	0.0807195	1.10033e-08	0.00279112	-	-
6	30350406	-	T	C	0.1724	9.9992	0.8571	23.9988	0.395	-0.401638	0.057262	1.79297e-08	0.00454807	-	-
38	2346573	-	C	G	0.08621	5.00018	0.6071	16.9988	0.256	-0.533702	0.0789182	4.01884e-08	0.0101942	-	-
38	2356822	-	A	G	0.08621	5.00018	0.6071	16.9988	0.256	-0.533702	0.0789182	4.01884e-08	0.0101942	-	-
7	75822032	-	T	C	0.06897	4.00026	0.6429	18.0012	0.256	-0.466812	0.0719707	9.80531e-08	0.0248722	-	-
17	17888337	rs22518395	G	T	0.01724	0.99992	0.5357	14.9996	0.186	-0.521377	0.0811236	1.18722e-07	0.0301151	-	-
5	59511068	-	A	G	0.05172	2.99976	0.5714	15.9992	0.221	-0.50918	0.0792389	1.19129e-07	0.0302183	-	-
6	31159102	rs8841893	G	A	0.05172	2.99976	0.5714	15.9992	0.221	-0.522146	0.0821765	1.50314e-07	0.0381289	-	-
37	3930807	-	T	A	0.1379	7.9982	0.7143	20.0004	0.326	-0.503798	0.0796794	1.66244e-07	0.0421697	-	-
37	3931288	-	T	C	0.1379	7.9982	0.7143	20.0004	0.326	-0.503798	0.0796794	1.66244e-07	0.0421697	-	-
37	3932157	-	C	T	0.1379	7.9982	0.7143	20.0004	0.326	-0.503798	0.0796794	1.66244e-07	0.0421697	-	-
37	3932447	rs23980954	T	G	0.1379	7.9982	0.7143	20.0004	0.326	-0.503798	0.0796794	1.66244e-07	0.0421697	-	-
37	3932627	rs8730781	A	G	0.1379	7.9982	0.7143	20.0004	0.326	-0.503798	0.0796794	1.66244e-07	0.0421697	-	-
37	3932843	rs23980956	C	T	0.1379	7.9982	0.7143	20.0004	0.326	-0.503798	0.0796794	1.66244e-07	0.0421697	-	-
37	3933037	rs23980958	G	A	0.1379	7.9982	0.7143	20.0004	0.326	-0.503798	0.0796794	1.66244e-07	0.0421697	-	-
37	3933095	rs23980959	A	G	0.1379	7.9982	0.7143	20.0004	0.326	-0.503798	0.0796794	1.66244e-07	0.0421697	-	-
37	3933313	rs23980962	G	A	0.1379	7.9982	0.7143	20.0004	0.326	-0.503798	0.0796794	1.66244e-07	0.0421697	-	-
37	3933729	-	G	C	0.1379	7.9982	0.7143	20.0004	0.326	-0.503798	0.0796794	1.66244e-07	0.0421697	-	-
37	3935697	-	A	G	0.1379	7.9982	0.7143	20.0004	0.326	-0.503798	0.0796794	1.66244e-07	0.0421697	-	-
37	3935826	-	A	T	0.1379	7.9982	0.7143	20.0004	0.326	-0.503798	0.0796794	1.66244e-07	0.0421697	-	-
37	3935919	-	C	T	0.1379	7.9982	0.7143	20.0004	0.326	-0.503798	0.0796794	1.66244e-07	0.0421697	-	-
37	3936668	-	G	C	0.1379	7.9982	0.7143	20.0004	0.326	-0.503798	0.0796794	1.66244e-07	0.0421697	-	-
37	3936795	-	G	A	0.1379	7.9982	0.7143	20.0004	0.326	-0.503798	0.0796794	1.66244e-07	0.0421697	-	-
37	3936825	-	A	G	0.1379	7.9982	0.7143	20.0004	0.326	-0.503798	0.0796794	1.66244e-07	0.0421697	-	-
37	3937211	-	T	C	0.1379	7.9982	0.7143	20.0004	0.326	-0.503798	0.0796794	1.66244e-07	0.0421697	-	-
37	3937340	-	T	C	0.1379	7.9982	0.7143	20.0004	0.326	-0.503798	0.0796794	1.66244e-07	0.0421697	-	-
37	3938451	-	C	T	0.1379	7.9982	0.7143	20.0004	0.326	-0.503798	0.0796794	1.66244e-07	0.0421697	-	-
37	3938591	-	A	G	0.1379	7.9982	0.7143	20.0004	0.326	-0.503798	0.0796794	1.66244e-07	0.0421697	-	-
37	3938623	-	C	T	0.1379	7.9982	0.7143	20.0004	0.326	-0.503798	0.0796794	1.66244e-07	0.0421697	-	-
37	3938847	-	G	A	0.1379	7.9982	0.7143	20.0004	0.326	-0.503798	0.0796794	1.66244e-07	0.0421697	-	-
37	3938872	-	C	A	0.1379	7.9982	0.7143	20.0004	0.326	-0.503798	0.0796794	1.66244e-07	0.0421697	-	-
37	3938949	-	T	C	0.1379	7.9982	0.7143	20.0004	0.326	-0.503798	0.0796794	1.66244e-07	0.0421697	-	-
37	3939235	-	G	A	0.1379	7.9982	0.7143	20.0004	0.326	-0.503798	0.0796794	1.66244e-07	0.0421697	-	-
37	3940096	-	G	A	0.1379	7.9982	0.7143	20.0004	0.326	-0.503798	0.0796794	1.66244e-07	0.0421697	-	-
37	3940120	-	T	G	0.1379	7.9982	0.7143	20.0004	0.326	-0.503798	0.0796794	1.66244e-07	0.0421697	-	-
37	3940202	-	T	C	0.1379	7.9982	0.7143	20.0004	0.326	-0.503798	0.0796794	1.66244e-07	0.0421697	-	-
37	3940328	-	T	C	0.1379	7.9982	0.7143	20.0004	0.326	-0.503798	0.0796794	1.66244e-07	0.0421697	-	-
37	3940703	-	T	C	0.1379	7.9982	0.7143	20.0004	0.326	-0.503798	0.0796794	1.66244e-07	0.0421697	-	-
37	3940798	-	G	T	0.1379	7.9982	0.7143	20.0004	0.326	-0.503798	0.0796794	1.66244e-07	0.0421697	-	-
37	3940946	-	A	T	0.1379	7.9982	0.7143	20.0004	0.326	-0.503798	0.0796794	1.66244e-07	0.0421697	-	-
13	18069918	rs24745273	C	T	0.2414	14.0012	0.8929	25.0012	0.453	-0.382234	0.0604557	1.66385e-07	0.0422054	-	-
26	35976880	rs23310671	T	C	0.06897	4.00026	0.4643	13.0004	0.198	-0.629377	0.0996698	1.70709e-07	0.0433023	ENSCAFG00000031979	PRKG1
26	35978298	rs8679389	T	G	0.06897	4.00026	0.4643	13.0004	0.198	-0.629377	0.0996698	1.70709e-07	0.0433023	ENSCAFG00000031979	PRKG1
26	35978749	rs8727410	A	G	0.06897	4.00026	0.4643	13.0004	0.198	-0.629377	0.0996698	1.70709e-07	0.0433023	ENSCAFG00000031979	PRKG1
26	35979446	rs8727411	G	T	0.06897	4.00026	0.4643	13.0004	0.198	-0.629377	0.0996698	1.70709e-07	0.0433023	ENSCAFG00000031979	PRKG1
23	45399069	rs8536813	C	T	0.2069	12.0002	0.8214	22.9992	0.407	-0.415069	0.0659	1.79868e-07	0.0456255	-	-
5	57091335	rs24231711	G	C	0.06897	4.00026	0.4643	13.0004	0.198	-0.656249	0.104308	1.83999e-07	0.0466733	ENSCAFG00000019381	PRKCZ
5	57097255	-	T	C	0.06897	4.00026	0.4643	13.0004	0.198	-0.656249	0.104308	1.83999e-07	0.0466733	-	-
5	57097774	-	T	C	0.06897	4.00026	0.4643	13.0004	0.198	-0.656249	0.104308	1.83999e-07	0.0466733	-	-
5	57099671	rs24220585	T	G	0.06897	4.00026	0.4643	13.0004	0.198	-0.656249	0.104308	1.83999e-07	0.0466733	ENSCAFG00000019381	PRKCZ
5	57099671	rs24220585	T	G	0.06897	4.00026	0.4643	13.0004	0.198	-0.656249	0.104308	1.83999e-07	0.0466733	ENSCAFG00000028473	C1orf86
5	57099975	-	T	G	0.06897	4.00026	0.4643	13.0004	0.198	-0.656249	0.104308	1.83999e-07	0.0466733	-	-
5	57100286	-	G	T	0.06897	4.00026	0.4643	13.0004	0.198	-0.656249	0.104308	1.83999e-07	0.0466733	-	-
5	57102164	-	A	G	0.06897	4.00026	0.4643	13.0004	0.198	-0.656249	0.104308	1.83999e-07	0.0466733	-	-
5	57102508	-	A	C	0.06897	4.00026	0.4643	13.0004	0.198	-0.656249	0.104308	1.83999e-07	0.0466733	-	-
5	57103316	-	A	G	0.06897	4.00026	0.4643	13.0004	0.198	-0.656249	0.104308	1.83999e-07	0.0466733	-	-
5	57103904	-	T	C	0.06897	4.00026	0.4643	13.0004	0.198	-0.656249	0.104308	1.83999e-07	0.0466733	-	-
5	57104297	-	G	A	0.06897	4.00026	0.4643	13.0004	0.198	-0.656249	0.104308	1.83999e-07	0.0466733	-	-
5	57104829	-	T	C	0.06897	4.00026	0.4643	13.0004	0.198	-0.656249	0.104308	1.83999e-07	0.0466733	-	-
5	57109365	rs24237788	A	T	0.06897	4.00026	0.4643	13.0004	0.198	-0.656249	0.104308	1.83999e-07	0.0466733	ENSCAFG00000028473	C1orf86
5	57109365	rs24237788	A	T	0.06897	4.00026	0.4643	13.0004	0.198	-0.656249	0.104308	1.83999e-07	0.0466733	ENSCAFG00000019381	PRKCZ
5	57109894	-	A	G	0.06897	4.00026	0.4643	13.0004	0.198	-0.656249	0.104308	1.83999e-07	0.0466733	-	-
5	57111871	-	G	T	0.06897	4.00026	0.4643	13.0004	0.198	-0.656249	0.104308	1.83999e-07	0.0466733	-	-
5	57111875	-	G	T	0.06897	4.00026	0.4643	13.0004	0.198	-0.656249	0.104308	1.83999e-07	0.0466733	-	-
Model was adjusted for population structure and relatedness (A) and sex (B). P-values were adjusted for multiple testing accounting for 253,661 tests.
A1: minor frequency allele (total sample)
A2: major frequency allele (total sample)
FA: minor allele frequency in affected samples
AC (A): allele count of the minor frequency allele in affected samples
FU: minor allele frequency in affected samples
AC (U): allele count of the major frequency allele in unaffected samples
af: allele frequency of the minor allele in the total sample

## Sheet: Table S7
Table S7. Results from SNP Array Imputation: Top 40 SNPs Detected for Borzoi, GSD and Great Dane (GDV = 69; HC = 61)
Model A
CHR	BP	refsnp_id	A1	A2	F_A	AC (A)	F_U	AC (U)	af	beta	se	p_wald	adjp	Ensembl ID	Gene ID
19	39848326	-	C	A	0.1812	25.0056	0.7787	95.0014	0.462	-0.347856	0.0364528	1.25505e-16	3.44909e-11	-	-
10	42896897	-	C	T	0.1014	13.9932	0.623	76.006	0.346	-0.376499	0.0413861	1.52922e-15	4.20259e-10	-	-
10	42913666	-	T	A	0.1014	13.9932	0.623	76.006	0.346	-0.376499	0.0413861	1.52922e-15	4.20259e-10	-	-
10	42950857	-	G	T	0.1014	13.9932	0.623	76.006	0.346	-0.376499	0.0413861	1.52922e-15	4.20259e-10	-	-
10	42954164	-	G	T	0.1014	13.9932	0.623	76.006	0.346	-0.376499	0.0413861	1.52922e-15	4.20259e-10	-	-
10	42954515	rs851136410	T	C	0.1014	13.9932	0.623	76.006	0.346	-0.376499	0.0413861	1.52922e-15	4.20259e-10	ENSCAFG00000023079	AFF3
10	42954869	-	T	C	0.1014	13.9932	0.623	76.006	0.346	-0.376499	0.0413861	1.52922e-15	4.20259e-10	-	-
10	42954906	-	T	A	0.1014	13.9932	0.623	76.006	0.346	-0.376499	0.0413861	1.52922e-15	4.20259e-10	-	-
10	42959013	-	T	A	0.1014	13.9932	0.623	76.006	0.346	-0.376499	0.0413861	1.52922e-15	4.20259e-10	-	-
10	42964902	-	T	C	0.1014	13.9932	0.623	76.006	0.346	-0.376499	0.0413861	1.52922e-15	4.20259e-10	-	-
10	42966025	-	A	G	0.1014	13.9932	0.623	76.006	0.346	-0.376499	0.0413861	1.52922e-15	4.20259e-10	-	-
10	42966287	-	G	C	0.1014	13.9932	0.623	76.006	0.346	-0.376499	0.0413861	1.52922e-15	4.20259e-10	-	-
10	42967000	-	T	C	0.1014	13.9932	0.623	76.006	0.346	-0.376499	0.0413861	1.52922e-15	4.20259e-10	-	-
10	42967200	-	T	C	0.1014	13.9932	0.623	76.006	0.346	-0.376499	0.0413861	1.52922e-15	4.20259e-10	-	-
10	42981639	-	G	A	0.1014	13.9932	0.623	76.006	0.346	-0.376499	0.0413861	1.52922e-15	4.20259e-10	-	-
10	42997015	-	T	C	0.1014	13.9932	0.623	76.006	0.346	-0.376499	0.0413861	1.52922e-15	4.20259e-10	-	-
10	42997304	-	G	C	0.1014	13.9932	0.623	76.006	0.346	-0.376499	0.0413861	1.52922e-15	4.20259e-10	-	-
10	43003352	rs852325782	A	G	0.1014	13.9932	0.623	76.006	0.346	-0.376499	0.0413861	1.52922e-15	4.20259e-10	ENSCAFG00000023079	AFF3
23	43194760	-	C	T	0.1304	17.9952	0.6721	81.9962	0.385	-0.33382	0.0392014	3.86202e-14	1.06135e-08	-	-
23	43196163	-	G	A	0.1304	17.9952	0.6721	81.9962	0.385	-0.33382	0.0392014	3.86202e-14	1.06135e-08	-	-
23	43215012	-	G	A	0.1304	17.9952	0.6721	81.9962	0.385	-0.33382	0.0392014	3.86202e-14	1.06135e-08	-	-
23	43215021	-	T	C	0.1304	17.9952	0.6721	81.9962	0.385	-0.33382	0.0392014	3.86202e-14	1.06135e-08	-	-
23	43218208	-	T	A	0.1304	17.9952	0.6721	81.9962	0.385	-0.33382	0.0392014	3.86202e-14	1.06135e-08	-	-
23	43219546	-	T	A	0.1304	17.9952	0.6721	81.9962	0.385	-0.33382	0.0392014	3.86202e-14	1.06135e-08	-	-
23	43221326	-	A	G	0.1304	17.9952	0.6721	81.9962	0.385	-0.33382	0.0392014	3.86202e-14	1.06135e-08	-	-
23	43274353	-	T	C	0.1304	17.9952	0.6721	81.9962	0.385	-0.33382	0.0392014	3.86202e-14	1.06135e-08	-	-
10	42794229	-	A	G	0.1087	15.0006	0.623	76.006	0.35	-0.343532	0.0568092	1.50835e-08	0.00414521	-	-
3	25782514	-	T	A	0.1522	21.0036	0.7131	86.9982	0.415	-0.310785	0.0515897	1.68472e-08	0.00462992	-	-
Model B
CHR	BP	refsnp_id	A1	A2	F_A	AC (A)	F_U	AC (U)	af	beta	se	p_wald	adjp	Ensembl ID	Gene ID
19	39848326	-	C	A	0.1812	25.0056	0.7787	95.0014	0.462	-0.335429	0.0382154	9.54306e-15	2.6226e-09	-	-
10	42896897	-	C	T	0.1014	13.9932	0.623	76.006	0.346	-0.360802	0.0431377	9.2712e-14	2.54789e-08	-	-
10	42913666	-	T	A	0.1014	13.9932	0.623	76.006	0.346	-0.360802	0.0431377	9.2712e-14	2.54789e-08	-	-
10	42950857	-	G	T	0.1014	13.9932	0.623	76.006	0.346	-0.360802	0.0431377	9.2712e-14	2.54789e-08	-	-
10	42954164	-	G	T	0.1014	13.9932	0.623	76.006	0.346	-0.360802	0.0431377	9.2712e-14	2.54789e-08	-	-
10	42954515	rs851136410	T	C	0.1014	13.9932	0.623	76.006	0.346	-0.360802	0.0431377	9.2712e-14	2.54789e-08	ENSCAFG00000023079	AFF3
10	42954869	-	T	C	0.1014	13.9932	0.623	76.006	0.346	-0.360802	0.0431377	9.2712e-14	2.54789e-08	-	-
10	42954906	-	T	A	0.1014	13.9932	0.623	76.006	0.346	-0.360802	0.0431377	9.2712e-14	2.54789e-08	-	-
10	42959013	-	T	A	0.1014	13.9932	0.623	76.006	0.346	-0.360802	0.0431377	9.2712e-14	2.54789e-08	-	-
10	42964902	-	T	C	0.1014	13.9932	0.623	76.006	0.346	-0.360802	0.0431377	9.2712e-14	2.54789e-08	-	-
10	42966025	-	A	G	0.1014	13.9932	0.623	76.006	0.346	-0.360802	0.0431377	9.2712e-14	2.54789e-08	-	-
10	42966287	-	G	C	0.1014	13.9932	0.623	76.006	0.346	-0.360802	0.0431377	9.2712e-14	2.54789e-08	-	-
10	42967000	-	T	C	0.1014	13.9932	0.623	76.006	0.346	-0.360802	0.0431377	9.2712e-14	2.54789e-08	-	-
10	42967200	-	T	C	0.1014	13.9932	0.623	76.006	0.346	-0.360802	0.0431377	9.2712e-14	2.54789e-08	-	-
10	42981639	-	G	A	0.1014	13.9932	0.623	76.006	0.346	-0.360802	0.0431377	9.2712e-14	2.54789e-08	-	-
10	42997015	-	T	C	0.1014	13.9932	0.623	76.006	0.346	-0.360802	0.0431377	9.2712e-14	2.54789e-08	-	-
10	42997304	-	G	C	0.1014	13.9932	0.623	76.006	0.346	-0.360802	0.0431377	9.2712e-14	2.54789e-08	-	-
10	43003352	rs852325782	A	G	0.1014	13.9932	0.623	76.006	0.346	-0.360802	0.0431377	9.2712e-14	2.54789e-08	ENSCAFG00000023079	AFF3
7	35001789	-	G	A	0.08696	12.0005	0.6148	75.0056	0.335	-0.343311	0.0415164	1.55467e-13	4.2725e-08	-	-
27	34593426	rs9238586	C	T	0.7464	103.003	0.1967	23.9974	0.488	0.310197	0.0389801	8.41177e-13	2.31171e-07	ENSCAFG00000037683	-
27	34593677	rs9238587	C	T	0.7464	103.003	0.1967	23.9974	0.488	0.310197	0.0389801	8.41177e-13	2.31171e-07	ENSCAFG00000037683	-
27	34593928	-	G	A	0.7464	103.003	0.1967	23.9974	0.488	0.310197	0.0389801	8.41177e-13	2.31171e-07	-	-
27	34598794	-	T	A	0.7464	103.003	0.1967	23.9974	0.488	0.310197	0.0389801	8.41177e-13	2.31171e-07	-	-
3	917629	rs9239832	C	A	0.2319	32.0022	0.7541	92.0002	0.477	-0.321996	0.0406918	1.07057e-12	2.94213e-07	-	-
23	43194760	-	C	T	0.1304	17.9952	0.6721	81.9962	0.385	-0.316959	0.0401679	1.20628e-12	3.31507e-07	-	-
23	43196163	-	G	A	0.1304	17.9952	0.6721	81.9962	0.385	-0.316959	0.0401679	1.20628e-12	3.31507e-07	-	-
23	43215012	-	G	A	0.1304	17.9952	0.6721	81.9962	0.385	-0.316959	0.0401679	1.20628e-12	3.31507e-07	-	-
23	43215021	-	T	C	0.1304	17.9952	0.6721	81.9962	0.385	-0.316959	0.0401679	1.20628e-12	3.31507e-07	-	-
23	43218208	-	T	A	0.1304	17.9952	0.6721	81.9962	0.385	-0.316959	0.0401679	1.20628e-12	3.31507e-07	-	-
23	43219546	-	T	A	0.1304	17.9952	0.6721	81.9962	0.385	-0.316959	0.0401679	1.20628e-12	3.31507e-07	-	-
23	43221326	-	A	G	0.1304	17.9952	0.6721	81.9962	0.385	-0.316959	0.0401679	1.20628e-12	3.31507e-07	-	-
23	43274353	-	T	C	0.1304	17.9952	0.6721	81.9962	0.385	-0.316959	0.0401679	1.20628e-12	3.31507e-07	-	-
20	8192952	rs852404461	C	G	0.7174	99.0012	0.1639	19.9958	0.458	0.314374	0.0544911	5.74642e-08	0.0157922	ENSCAFG00000005140	VHL
20	8193111	-	T	C	0.7174	99.0012	0.1639	19.9958	0.458	0.314374	0.0544911	5.74642e-08	0.0157922	-	-
20	8193603	rs851645911	G	A	0.7174	99.0012	0.1639	19.9958	0.458	0.314374	0.0544911	5.74642e-08	0.0157922	ENSCAFG00000005140	VHL
20	8194713	-	C	T	0.7174	99.0012	0.1639	19.9958	0.458	0.314374	0.0544911	5.74642e-08	0.0157922	-	-
20	8194729	-	T	C	0.7174	99.0012	0.1639	19.9958	0.458	0.314374	0.0544911	5.74642e-08	0.0157922	-	-
20	8197771	rs852893374	G	A	0.7174	99.0012	0.1639	19.9958	0.458	0.314374	0.0544911	5.74642e-08	0.0157922	ENSCAFG00000005140	VHL
20	8197849	rs850748583	T	G	0.7174	99.0012	0.1639	19.9958	0.458	0.314374	0.0544911	5.74642e-08	0.0157922	ENSCAFG00000005140	VHL
Model was adjusted for population structure and relatedness (A) and sex (B). P-values were adjusted for multiple testing accounting for 274,818 tests.
A1: minor frequency allele (total sample)
A2: major frequency allele (total sample)
FA: minor allele frequency in affected samples
AC (A): allele count of the minor frequency allele in affected samples
FU: minor allele frequency in affected samples
AC (U): allele count of the major frequency allele in unaffected samples
af: allele frequency of the minor allele in the total sample

## Sheet: Table S8
Table S8. Results from SNP Array Imputation: Significant SNPs detected in Borzoi, German Shepard Dog, and Great Dane after Excluding Controls with Family History of GDV (GDV = 69; HC = 25)
Model A
CHR	BP	refsnp_id	A1	A2	F_A	AC (A)	F_U	AC (U)	af	beta	se	p_wald	adjp	Ensembl ID	Gene ID
15	13750111	rs22404948	G	A	0.094	12.972	0.78	39	0.277	-0.578	0.094	1.8e-08	0.005	ENSCAFG00000004212	EFCAB14
15	13750230	rs22404947	A	G	0.094	12.972	0.78	39	0.277	-0.578	0.094	1.8e-08	0.005	ENSCAFG00000004212	EFCAB14
Model B
CHR	BP	refsnp_id	A1	A2	F_A	AC (A)	F_U	AC (U)	af	beta	se	p_wald	adjp	Ensembl ID	Gene ID
15	13750111	rs22404948	G	A	0.094	12.972	0.78	39	0.277	-0.581	0.094	1.6e-08	0.004	ENSCAFG00000004212	EFCAB14
15	13750230	rs22404947	A	G	0.094	12.972	0.78	39	0.277	-0.581	0.094	1.6e-08	0.004	ENSCAFG00000004212	EFCAB14
22	50824204	rs8752457	T	C	0.007	0.966	0.18	9	0.053	-0.499	0.086	9.1e-08	0.026	ENSCAFG00000005902	NALCN
Model was adjusted for population structure and relatedness (A) and also for sex (B). P-values were adjusted with the Bonferroni method accounting for 282,309 independent SNPs
A1: minor frequency allele (total sample)
A2: major frequency allele (total sample)
FA: minor allele frequency in affected samples
AC (A): allele count of the minor frequency allele in affected samples
FU: minor allele frequency in affected samples
AC (U): allele count of the major frequency allele in unaffected samples
af: allele frequency of the minor allele in the total sample

## Sheet: Table S9
Table S9. Results from SNP Array Imputation: Significant SNPs Detected in Borzoi Removing Controls with Known Family History of GDV (GDV = 10, HC = 19)
Model A
CHR	BP	refsnp_id	A1	A2	F_A	AC (A)	F_U	AC (U)	af	beta	se	p_wald	adjp	Ensembl ID	Gene ID
22	31689520	-	G	C	0.55	11	0	0	0.19	0.773684	0.0593858	3.69878e-13	5.19036e-08	-	-
22	32134106	rs23055590	C	G	0.45	9	0	0	0.155	0.916386	0.0894678	8.46789e-11	1.18826e-05	-	-
22	32134940	rs23005916	A	G	0.45	9	0	0	0.155	0.916386	0.0894678	8.46789e-11	1.18826e-05	-	-
22	33041052	rs23063720	C	T	0.45	9	0	0	0.155	0.916386	0.0894678	8.46789e-11	1.18826e-05	-	-
22	33045940	-	G	T	0.45	9	0	0	0.155	0.916386	0.0894678	8.46789e-11	1.18826e-05	-	-
22	32424536	-	A	G	0.45	9	0	0	0.155	0.892251	0.0885544	1.20734e-10	1.69421e-05	-	-
22	32424591	-	C	T	0.45	9	0	0	0.155	0.892251	0.0885544	1.20734e-10	1.69421e-05	-	-
22	32424650	-	G	A	0.45	9	0	0	0.155	0.892251	0.0885544	1.20734e-10	1.69421e-05	-	-
22	32425463	rs23040592	C	T	0.45	9	0	0	0.155	0.892251	0.0885544	1.20734e-10	1.69421e-05	-	-
22	32453864	-	C	T	0.45	9	0	0	0.155	0.892251	0.0885544	1.20734e-10	1.69421e-05	-	-
22	32454693	-	C	A	0.45	9	0	0	0.155	0.892251	0.0885544	1.20734e-10	1.69421e-05	-	-
22	32455157	rs23076769	T	A	0.45	9	0	0	0.155	0.892251	0.0885544	1.20734e-10	1.69421e-05	-	-
22	32456081	rs23076777	T	A	0.45	9	0	0	0.155	0.892251	0.0885544	1.20734e-10	1.69421e-05	-	-
22	32456317	-	A	G	0.45	9	0	0	0.155	0.892251	0.0885544	1.20734e-10	1.69421e-05	-	-
22	32456802	rs23076778	A	C	0.45	9	0	0	0.155	0.892251	0.0885544	1.20734e-10	1.69421e-05	-	-
22	32459122	-	A	G	0.45	9	0	0	0.155	0.892251	0.0885544	1.20734e-10	1.69421e-05	-	-
22	32460001	-	G	A	0.45	9	0	0	0.155	0.892251	0.0885544	1.20734e-10	1.69421e-05	-	-
22	32460177	-	T	A	0.45	9	0	0	0.155	0.892251	0.0885544	1.20734e-10	1.69421e-05	-	-
22	32466870	-	G	A	0.45	9	0	0	0.155	0.892251	0.0885544	1.20734e-10	1.69421e-05	-	-
22	33951128	rs23089766	T	C	0.45	9	0	0	0.155	0.892251	0.0885544	1.20734e-10	1.69421e-05	-	-
22	33951445	rs23089765	G	T	0.45	9	0	0	0.155	0.892251	0.0885544	1.20734e-10	1.69421e-05	-	-
22	33953145	-	T	A	0.45	9	0	0	0.155	0.892251	0.0885544	1.20734e-10	1.69421e-05	-	-
22	35601607	-	G	A	0.5	10	0	0	0.172	0.70353	0.0904173	2.28714e-08	0.00320945	-	-
22	31667799	-	T	C	0.5	10	0	0	0.172	0.695989	0.0937806	5.53508e-08	0.00776716	-	-
22	31667855	-	G	T	0.5	10	0	0	0.172	0.695989	0.0937806	5.53508e-08	0.00776716	-	-
22	31670179	-	G	A	0.5	10	0	0	0.172	0.695989	0.0937806	5.53508e-08	0.00776716	-	-
22	31670208	-	C	T	0.5	10	0	0	0.172	0.695989	0.0937806	5.53508e-08	0.00776716	-	-
22	31670430	-	T	C	0.5	10	0	0	0.172	0.695989	0.0937806	5.53508e-08	0.00776716	-	-
22	31670495	-	A	T	0.5	10	0	0	0.172	0.695989	0.0937806	5.53508e-08	0.00776716	-	-
22	31670503	-	C	T	0.5	10	0	0	0.172	0.695989	0.0937806	5.53508e-08	0.00776716	-	-
22	31670509	-	C	T	0.5	10	0	0	0.172	0.695989	0.0937806	5.53508e-08	0.00776716	-	-
22	31671386	-	T	C	0.5	10	0	0	0.172	0.695989	0.0937806	5.53508e-08	0.00776716	-	-
22	31671579	-	T	C	0.5	10	0	0	0.172	0.695989	0.0937806	5.53508e-08	0.00776716	-	-
22	31671604	-	T	C	0.5	10	0	0	0.172	0.695989	0.0937806	5.53508e-08	0.00776716	-	-
22	31671660	-	A	T	0.5	10	0	0	0.172	0.695989	0.0937806	5.53508e-08	0.00776716	-	-
22	31671782	-	G	T	0.5	10	0	0	0.172	0.695989	0.0937806	5.53508e-08	0.00776716	-	-
22	31671854	-	T	C	0.5	10	0	0	0.172	0.695989	0.0937806	5.53508e-08	0.00776716	-	-
22	31671872	-	G	A	0.5	10	0	0	0.172	0.695989	0.0937806	5.53508e-08	0.00776716	-	-
22	31672070	-	A	G	0.5	10	0	0	0.172	0.695989	0.0937806	5.53508e-08	0.00776716	-	-
22	31672636	-	C	T	0.5	10	0	0	0.172	0.695989	0.0937806	5.53508e-08	0.00776716	-	-
22	31672698	-	C	T	0.5	10	0	0	0.172	0.695989	0.0937806	5.53508e-08	0.00776716	-	-
22	31672877	-	C	G	0.5	10	0	0	0.172	0.695989	0.0937806	5.53508e-08	0.00776716	-	-
22	31672932	-	C	T	0.5	10	0	0	0.172	0.695989	0.0937806	5.53508e-08	0.00776716	-	-
22	31673861	-	T	G	0.5	10	0	0	0.172	0.695989	0.0937806	5.53508e-08	0.00776716	-	-
22	31673913	-	G	A	0.5	10	0	0	0.172	0.695989	0.0937806	5.53508e-08	0.00776716	-	-
22	31674707	-	C	T	0.5	10	0	0	0.172	0.695989	0.0937806	5.53508e-08	0.00776716	-	-
22	31674941	-	G	A	0.5	10	0	0	0.172	0.695989	0.0937806	5.53508e-08	0.00776716	-	-
22	31675092	-	A	G	0.5	10	0	0	0.172	0.695989	0.0937806	5.53508e-08	0.00776716	-	-
22	31677509	-	T	C	0.5	10	0	0	0.172	0.695989	0.0937806	5.53508e-08	0.00776716	-	-
22	31678115	-	A	G	0.5	10	0	0	0.172	0.695989	0.0937806	5.53508e-08	0.00776716	-	-
22	31678424	-	A	C	0.5	10	0	0	0.172	0.695989	0.0937806	5.53508e-08	0.00776716	-	-
22	31678513	-	G	A	0.5	10	0	0	0.172	0.695989	0.0937806	5.53508e-08	0.00776716	-	-
22	31679310	-	C	T	0.5	10	0	0	0.172	0.695989	0.0937806	5.53508e-08	0.00776716	-	-
22	31679744	-	A	G	0.5	10	0	0	0.172	0.695989	0.0937806	5.53508e-08	0.00776716	-	-
22	31680646	-	T	A	0.5	10	0	0	0.172	0.695989	0.0937806	5.53508e-08	0.00776716	-	-
22	31680665	-	C	T	0.5	10	0	0	0.172	0.695989	0.0937806	5.53508e-08	0.00776716	-	-
22	31681268	-	A	T	0.5	10	0	0	0.172	0.695989	0.0937806	5.53508e-08	0.00776716	-	-
22	31681592	-	A	G	0.5	10	0	0	0.172	0.695989	0.0937806	5.53508e-08	0.00776716	-	-
22	31681633	-	C	T	0.5	10	0	0	0.172	0.695989	0.0937806	5.53508e-08	0.00776716	-	-
22	31683215	rs23049596	A	G	0.5	10	0	0	0.172	0.695989	0.0937806	5.53508e-08	0.00776716	-	-
22	31685930	rs23047184	T	A	0.5	10	0	0	0.172	0.695989	0.0937806	5.53508e-08	0.00776716	-	-
22	31688016	-	C	T	0.5	10	0	0	0.172	0.695989	0.0937806	5.53508e-08	0.00776716	-	-
22	31688259	-	C	T	0.5	10	0	0	0.172	0.695989	0.0937806	5.53508e-08	0.00776716	-	-
22	31688535	-	T	C	0.5	10	0	0	0.172	0.695989	0.0937806	5.53508e-08	0.00776716	-	-
22	31688594	-	T	C	0.5	10	0	0	0.172	0.695989	0.0937806	5.53508e-08	0.00776716	-	-
22	31689089	-	C	T	0.5	10	0	0	0.172	0.695989	0.0937806	5.53508e-08	0.00776716	-	-
22	31689103	-	C	A	0.5	10	0	0	0.172	0.695989	0.0937806	5.53508e-08	0.00776716	-	-
22	31689330	-	C	T	0.5	10	0	0	0.172	0.695989	0.0937806	5.53508e-08	0.00776716	-	-
22	31689334	-	G	A	0.5	10	0	0	0.172	0.695989	0.0937806	5.53508e-08	0.00776716	-	-
22	31689594	-	A	C	0.5	10	0	0	0.172	0.695989	0.0937806	5.53508e-08	0.00776716	-	-
22	31689716	-	A	G	0.5	10	0	0	0.172	0.695989	0.0937806	5.53508e-08	0.00776716	-	-
22	31689854	-	A	T	0.5	10	0	0	0.172	0.695989	0.0937806	5.53508e-08	0.00776716	-	-
22	31689881	-	G	C	0.5	10	0	0	0.172	0.695989	0.0937806	5.53508e-08	0.00776716	-	-
22	31690107	-	G	T	0.5	10	0	0	0.172	0.695989	0.0937806	5.53508e-08	0.00776716	-	-
22	31690292	-	T	C	0.5	10	0	0	0.172	0.695989	0.0937806	5.53508e-08	0.00776716	-	-
22	31690760	-	C	G	0.5	10	0	0	0.172	0.695989	0.0937806	5.53508e-08	0.00776716	-	-
27	5256642	-	A	G	0.5	10	0	0	0.172	0.648979	0.0949332	2.41507e-07	0.0338898	-	-
Model B
CHR	BP	refsnp_id	A1	A2	F_A	AC (A)	F_U	AC (U)	af	beta	se	p_wald	adjp	Ensembl ID	Gene ID
22	31689520	-	G	C	0.55	11	0	0	0.19	0.773976	0.0583129	4.35e-13	6.1e-08	-	-
22	32134106	rs23055590	C	G	0.45	9	0	0	0.155	0.913871	0.0904811	1.72e-10	2.42e-05	-	-
22	32134940	rs23005916	A	G	0.45	9	0	0	0.155	0.913871	0.0904811	1.72e-10	2.42e-05	-	-
22	33041052	rs23063720	C	T	0.45	9	0	0	0.155	0.913871	0.0904811	1.72e-10	2.42e-05	-	-
22	33045940	-	G	T	0.45	9	0	0	0.155	0.913871	0.0904811	1.72e-10	2.42e-05	-	-
22	32424536	-	A	G	0.45	9	0	0	0.155	0.906413	0.0907098	2.15e-10	3.02e-05	-	-
22	32424591	-	C	T	0.45	9	0	0	0.155	0.906413	0.0907098	2.15e-10	3.02e-05	-	-
22	32424650	-	G	A	0.45	9	0	0	0.155	0.906413	0.0907098	2.15e-10	3.02e-05	-	-
22	32425463	rs23040592	C	T	0.45	9	0	0	0.155	0.906413	0.0907098	2.15e-10	3.02e-05	-	-
22	32453864	-	C	T	0.45	9	0	0	0.155	0.906413	0.0907098	2.15e-10	3.02e-05	-	-
22	32454693	-	C	A	0.45	9	0	0	0.155	0.906413	0.0907098	2.15e-10	3.02e-05	-	-
22	32455157	rs23076769	T	A	0.45	9	0	0	0.155	0.906413	0.0907098	2.15e-10	3.02e-05	-	-
22	32456081	rs23076777	T	A	0.45	9	0	0	0.155	0.906413	0.0907098	2.15e-10	3.02e-05	-	-
22	32456317	-	A	G	0.45	9	0	0	0.155	0.906413	0.0907098	2.15e-10	3.02e-05	-	-
22	32456802	rs23076778	A	C	0.45	9	0	0	0.155	0.906413	0.0907098	2.15e-10	3.02e-05	-	-
22	32459122	-	A	G	0.45	9	0	0	0.155	0.906413	0.0907098	2.15e-10	3.02e-05	-	-
22	32460001	-	G	A	0.45	9	0	0	0.155	0.906413	0.0907098	2.15e-10	3.02e-05	-	-
22	32460177	-	T	A	0.45	9	0	0	0.155	0.906413	0.0907098	2.15e-10	3.02e-05	-	-
22	32466870	-	G	A	0.45	9	0	0	0.155	0.906413	0.0907098	2.15e-10	3.02e-05	-	-
22	33951128	rs23089766	T	C	0.45	9	0	0	0.155	0.906413	0.0907098	2.15e-10	3.02e-05	-	-
22	33951445	rs23089765	G	T	0.45	9	0	0	0.155	0.906413	0.0907098	2.15e-10	3.02e-05	-	-
22	33953145	-	T	A	0.45	9	0	0	0.155	0.906413	0.0907098	2.15e-10	3.02e-05	-	-
22	35601607	-	G	A	0.5	10	0	0	0.172	0.709403	0.0893713	2.05e-08	0.00287321	-	-
22	31667799	-	T	C	0.5	10	0	0	0.172	0.704332	0.0924518	4.37e-08	0.00612999	-	-
22	31667855	-	G	T	0.5	10	0	0	0.172	0.704332	0.0924518	4.37e-08	0.00612999	-	-
22	31670179	-	G	A	0.5	10	0	0	0.172	0.704332	0.0924518	4.37e-08	0.00612999	-	-
22	31670208	-	C	T	0.5	10	0	0	0.172	0.704332	0.0924518	4.37e-08	0.00612999	-	-
22	31670430	-	T	C	0.5	10	0	0	0.172	0.704332	0.0924518	4.37e-08	0.00612999	-	-
22	31670495	-	A	T	0.5	10	0	0	0.172	0.704332	0.0924518	4.37e-08	0.00612999	-	-
22	31670503	-	C	T	0.5	10	0	0	0.172	0.704332	0.0924518	4.37e-08	0.00612999	-	-
22	31670509	-	C	T	0.5	10	0	0	0.172	0.704332	0.0924518	4.37e-08	0.00612999	-	-
22	31671386	-	T	C	0.5	10	0	0	0.172	0.704332	0.0924518	4.37e-08	0.00612999	-	-
22	31671579	-	T	C	0.5	10	0	0	0.172	0.704332	0.0924518	4.37e-08	0.00612999	-	-
22	31671604	-	T	C	0.5	10	0	0	0.172	0.704332	0.0924518	4.37e-08	0.00612999	-	-
22	31671660	-	A	T	0.5	10	0	0	0.172	0.704332	0.0924518	4.37e-08	0.00612999	-	-
22	31671782	-	G	T	0.5	10	0	0	0.172	0.704332	0.0924518	4.37e-08	0.00612999	-	-
22	31671854	-	T	C	0.5	10	0	0	0.172	0.704332	0.0924518	4.37e-08	0.00612999	-	-
22	31671872	-	G	A	0.5	10	0	0	0.172	0.704332	0.0924518	4.37e-08	0.00612999	-	-
22	31672070	-	A	G	0.5	10	0	0	0.172	0.704332	0.0924518	4.37e-08	0.00612999	-	-
22	31672636	-	C	T	0.5	10	0	0	0.172	0.704332	0.0924518	4.37e-08	0.00612999	-	-
22	31672698	-	C	T	0.5	10	0	0	0.172	0.704332	0.0924518	4.37e-08	0.00612999	-	-
22	31672877	-	C	G	0.5	10	0	0	0.172	0.704332	0.0924518	4.37e-08	0.00612999	-	-
22	31672932	-	C	T	0.5	10	0	0	0.172	0.704332	0.0924518	4.37e-08	0.00612999	-	-
22	31673861	-	T	G	0.5	10	0	0	0.172	0.704332	0.0924518	4.37e-08	0.00612999	-	-
22	31673913	-	G	A	0.5	10	0	0	0.172	0.704332	0.0924518	4.37e-08	0.00612999	-	-
22	31674707	-	C	T	0.5	10	0	0	0.172	0.704332	0.0924518	4.37e-08	0.00612999	-	-
22	31674941	-	G	A	0.5	10	0	0	0.172	0.704332	0.0924518	4.37e-08	0.00612999	-	-
22	31675092	-	A	G	0.5	10	0	0	0.172	0.704332	0.0924518	4.37e-08	0.00612999	-	-
22	31677509	-	T	C	0.5	10	0	0	0.172	0.704332	0.0924518	4.37e-08	0.00612999	-	-
22	31678115	-	A	G	0.5	10	0	0	0.172	0.704332	0.0924518	4.37e-08	0.00612999	-	-
22	31678424	-	A	C	0.5	10	0	0	0.172	0.704332	0.0924518	4.37e-08	0.00612999	-	-
22	31678513	-	G	A	0.5	10	0	0	0.172	0.704332	0.0924518	4.37e-08	0.00612999	-	-
22	31679310	-	C	T	0.5	10	0	0	0.172	0.704332	0.0924518	4.37e-08	0.00612999	-	-
22	31679744	-	A	G	0.5	10	0	0	0.172	0.704332	0.0924518	4.37e-08	0.00612999	-	-
22	31680646	-	T	A	0.5	10	0	0	0.172	0.704332	0.0924518	4.37e-08	0.00612999	-	-
22	31680665	-	C	T	0.5	10	0	0	0.172	0.704332	0.0924518	4.37e-08	0.00612999	-	-
22	31681268	-	A	T	0.5	10	0	0	0.172	0.704332	0.0924518	4.37e-08	0.00612999	-	-
22	31681592	-	A	G	0.5	10	0	0	0.172	0.704332	0.0924518	4.37e-08	0.00612999	-	-
22	31681633	-	C	T	0.5	10	0	0	0.172	0.704332	0.0924518	4.37e-08	0.00612999	-	-
22	31683215	rs23049596	A	G	0.5	10	0	0	0.172	0.704332	0.0924518	4.37e-08	0.00612999	-	-
22	31685930	rs23047184	T	A	0.5	10	0	0	0.172	0.704332	0.0924518	4.37e-08	0.00612999	-	-
22	31688016	-	C	T	0.5	10	0	0	0.172	0.704332	0.0924518	4.37e-08	0.00612999	-	-
22	31688259	-	C	T	0.5	10	0	0	0.172	0.704332	0.0924518	4.37e-08	0.00612999	-	-
22	31688535	-	T	C	0.5	10	0	0	0.172	0.704332	0.0924518	4.37e-08	0.00612999	-	-
22	31688594	-	T	C	0.5	10	0	0	0.172	0.704332	0.0924518	4.37e-08	0.00612999	-	-
22	31689089	-	C	T	0.5	10	0	0	0.172	0.704332	0.0924518	4.37e-08	0.00612999	-	-
22	31689103	-	C	A	0.5	10	0	0	0.172	0.704332	0.0924518	4.37e-08	0.00612999	-	-
22	31689330	-	C	T	0.5	10	0	0	0.172	0.704332	0.0924518	4.37e-08	0.00612999	-	-
22	31689334	-	G	A	0.5	10	0	0	0.172	0.704332	0.0924518	4.37e-08	0.00612999	-	-
22	31689594	-	A	C	0.5	10	0	0	0.172	0.704332	0.0924518	4.37e-08	0.00612999	-	-
22	31689716	-	A	G	0.5	10	0	0	0.172	0.704332	0.0924518	4.37e-08	0.00612999	-	-
22	31689854	-	A	T	0.5	10	0	0	0.172	0.704332	0.0924518	4.37e-08	0.00612999	-	-
22	31689881	-	G	C	0.5	10	0	0	0.172	0.704332	0.0924518	4.37e-08	0.00612999	-	-
22	31690107	-	G	T	0.5	10	0	0	0.172	0.704332	0.0924518	4.37e-08	0.00612999	-	-
22	31690292	-	T	C	0.5	10	0	0	0.172	0.704332	0.0924518	4.37e-08	0.00612999	-	-
22	31690760	-	C	G	0.5	10	0	0	0.172	0.704332	0.0924518	4.37e-08	0.00612999	-	-
Model was adjusted for population structure and relatedness (A) and sex (B). P-values were adjusted for multiple testing accounting for 140,326 tests.
A1: minor frequency allele (total sample)
A2: major frequency allele (total sample)
FA: minor allele frequency in affected samples
AC (A): allele count of the minor frequency allele in affected samples
FU: minor allele frequency in affected samples
AC (U): allele count of the major frequency allele in unaffected samples
af: allele frequency of the minor allele in the total sample

## Sheet: Table S10
Table S10. Results from WGS Analysis: Significant SNPs Detected after Excluding Controls with Known Family History of GDV (GDV = 18; HC = 7)
Model A
CHR	BP	refsnp_id	A1	A2	F_A	AC (A)	F_U	AC (U)	af	beta	se	p_wald	adjp	Ensembl ID	Gene ID
7	60392183	rs24461000	A	G	0.05556	2.00016	0.7143	10.0002	0.24	-0.542483	0.0714679	1.04366e-07	0.0206738	-	-
7	60392379	rs24436905	C	T	0.05556	2.00016	0.7143	10.0002	0.24	-0.542483	0.0714679	1.04366e-07	0.0206738	-	-
7	60392380	rs24436906	A	G	0.05556	2.00016	0.7143	10.0002	0.24	-0.542483	0.0714679	1.04366e-07	0.0206738	-	-
Model B
CHR	BP	refsnp_id	A1	A2	F_A	AC (A)	F_U	AC (U)	af	beta	se	p_wald	adjp	Ensembl ID	Gene ID
7	29089260	-	A	G	0.2778	10.0008	0.7143	10.0002	0.4	-0.575014	0.0717585	5.74395e-08	0.0113782	-	-
7	29090352	rs24427856	A	G	0.2778	10.0008	0.7143	10.0002	0.4	-0.575014	0.0717585	5.74395e-08	0.0113782	ENSCAFG00000015235	SLC19A2
7	29091216	-	A	G	0.2778	10.0008	0.7143	10.0002	0.4	-0.575014	0.0717585	5.74395e-08	0.0113782	-	-
7	60392183	rs24461000	A	G	0.05556	2.00016	0.7143	10.0002	0.24	-0.497758	0.0658119	1.47964e-07	0.0293101	-	-
7	60392379	rs24436905	C	T	0.05556	2.00016	0.7143	10.0002	0.24	-0.497758	0.0658119	1.47964e-07	0.0293101	-	-
7	60392380	rs24436906	A	G	0.05556	2.00016	0.7143	10.0002	0.24	-0.497758	0.0658119	1.47964e-07	0.0293101	-	-
Model was adjusted for population structure and relatedness (A) and sex (B). P-values were adjusted with the Bonferroni method accounting for 198,090 informative SNPs.
A1: minor frequency allele (total sample)
A2: major frequency allele (total sample)
FA: minor allele frequency in affected samples
AC (A): allele count of the minor frequency allele in affected samples
FU: minor allele frequency in affected samples
AC (U): allele count of the major frequency allele in unaffected samples
af: allele frequency of the minor allele in the total sample

[truncated: 1 more sheets: Table S11]
